# Supplementary material for: Live and heat-treated Lactiplantibacillus plantarum induce distinct metabolic and immune responses in intestinal epithelial cells
Source: iScience. 2026 Apr 1;29(5):115516. doi: 10.1016/j.isci.2026.115516 (PMC13099361; doi:10.1016/j.isci.2026.115516)
Supplement: Table S1. pH values of culture media under each condition, related to Figure 1B [file mmc2.xlsx]

## Sheet: Table S1
	Table S1. pH values of culture media under each condition.
	This table presents the pH values measured in the culture media after 48 hours of incubation under each experimental condition (SIEC, SIEC+Bac, and SIEC+BacHT), (refer to Fig. 1B).
		SIEC_1	SIEC_2	SIEC_3	SIEC+Bac_1	SIEC+Bac_2	SIEC+Bac_3	SIEC+BacHT_1	SIEC+BacHT_2	SIEC+BacHT_3
	Basal	8.68	8.15	8.06	8.24	8.17	8.21	8.06	8	8.1
	Apical	6.93	6.83	7	6.86	6.71	6.85	7.74	7.73	7.64
