# Supplementary material for: Live and heat-treated Lactiplantibacillus plantarum induce distinct metabolic and immune responses in intestinal epithelial cells
Source: iScience. 2026 Apr 1;29(5):115516. doi: 10.1016/j.isci.2026.115516 (PMC13099361; doi:10.1016/j.isci.2026.115516)
Supplement: Table S2. Gene list of cluster X enriched in glycolysis and HIF-1 signaling, related to Figure 2A [file mmc3.xlsx]

## Sheet: Table S2
	Table S2. Gene list of Cluster X enriched in glycolysis and HIF-1 signaling.
	This table contains a list of differentially expressed genes (DEGs) upregulated in SIEC+Bac compared to SIEC, comprising Cluster X (refer to Fig. 2A).
	Gene list (DEGs FDR <0.001)	Gene list (cluster_X)	Category	Term	Count	Enrichment p value	Fold Enrichment	Genes	List Total
	ENSSSCG00000005751	ENSSSCG00000007463	KEGG_PATHWAY	HIF-1 signaling pathway	18	1.92991e-08	5.5255	ENSSSCG00000007356, ENSSSCG00000030560, ENSSSCG00000028197, ENSSSCG00000015958, ENSSSCG00000011133, ENSSSCG00000010253, ENSSSCG00000017759, ENSSSCG00000032556, ENSSSCG00000013366, ENSSSCG00000014052, ENSSSCG00000010172, ENSSSCG00000008261, ENSSSCG00000006646, ENSSSCG00000022343, ENSSSCG00000001695, ENSSSCG00000022126, ENSSSCG00000000694, ENSSSCG00000025698	281
	ENSSSCG00000008913	ENSSSCG00000001986	KEGG_PATHWAY	Glycolysis / Gluconeogenesis	13	2.4254e-07	6.95144	ENSSSCG00000010517, ENSSSCG00000028197, ENSSSCG00000010253, ENSSSCG00000017759, ENSSSCG00000032556, ENSSSCG00000013366, ENSSSCG00000003812, ENSSSCG00000008261, ENSSSCG00000002873, ENSSSCG00000001930, ENSSSCG00000022343, ENSSSCG00000006324, ENSSSCG00000000694	281
	ENSSSCG00000011246	ENSSSCG00000002669	KEGG_PATHWAY	Fructose and mannose metabolism	9	3.38323e-06	9.32429	ENSSSCG00000000061, ENSSSCG00000028197, ENSSSCG00000008261, ENSSSCG00000011133, ENSSSCG00000010253, ENSSSCG00000017759, ENSSSCG00000024990, ENSSSCG00000025425, ENSSSCG00000032556	281
	ENSSSCG00000012119	ENSSSCG00000008166	KEGG_PATHWAY	Carbon metabolism	12	0.000527756	3.55211	ENSSSCG00000010517, ENSSSCG00000009407, ENSSSCG00000028197, ENSSSCG00000008261, ENSSSCG00000010253, ENSSSCG00000002873, ENSSSCG00000017759, ENSSSCG00000001930, ENSSSCG00000001852, ENSSSCG00000022343, ENSSSCG00000032556, ENSSSCG00000000694	281
	ENSSSCG00000028612	ENSSSCG00000009148	KEGG_PATHWAY	Circadian rhythm	7	0.00054397	6.6306	ENSSSCG00000036933, ENSSSCG00000008171, ENSSSCG00000009472, ENSSSCG00000014314, ENSSSCG00000036136, ENSSSCG00000004576, ENSSSCG00000000185	281
	ENSSSCG00000015618	ENSSSCG00000011635	KEGG_PATHWAY	Central carbon metabolism in cancer	9	0.000843871	4.45339	ENSSSCG00000010517, ENSSSCG00000028197, ENSSSCG00000008261, ENSSSCG00000015958, ENSSSCG00000010253, ENSSSCG00000001930, ENSSSCG00000001852, ENSSSCG00000022126, ENSSSCG00000013366	281
	ENSSSCG00000013260	ENSSSCG00000017943	KEGG_PATHWAY	Biosynthesis of nucleotide sugars	7	0.000857898	6.10714	ENSSSCG00000000061, ENSSSCG00000003812, ENSSSCG00000008261, ENSSSCG00000010253, ENSSSCG00000002873, ENSSSCG00000024990, ENSSSCG00000025425	281
	ENSSSCG00000024669	ENSSSCG00000009074	KEGG_PATHWAY	Biosynthesis of amino acids	9	0.00136082	4.14413	ENSSSCG00000010517, ENSSSCG00000028197, ENSSSCG00000024179, ENSSSCG00000017759, ENSSSCG00000001930, ENSSSCG00000001852, ENSSSCG00000022343, ENSSSCG00000032556, ENSSSCG00000000694	281
	ENSSSCG00000002512	ENSSSCG00000011364	KEGG_PATHWAY	Amino sugar and nucleotide sugar metabolism	7	0.00365544	4.64142	ENSSSCG00000000061, ENSSSCG00000003812, ENSSSCG00000008261, ENSSSCG00000010253, ENSSSCG00000002873, ENSSSCG00000024990, ENSSSCG00000025425	281
	ENSSSCG00000000759	ENSSSCG00000039395	KEGG_PATHWAY	Pathways in cancer	28	0.00437232	1.7648	ENSSSCG00000035537, ENSSSCG00000008578, ENSSSCG00000007520, ENSSSCG00000030560, ENSSSCG00000007541, ENSSSCG00000025374, ENSSSCG00000005382, ENSSSCG00000034120, ENSSSCG00000031912, ENSSSCG00000035355, ENSSSCG00000013252, ENSSSCG00000032170, ENSSSCG00000000884, ENSSSCG00000006646, ENSSSCG00000001695, ENSSSCG00000007356, ENSSSCG00000011579, ENSSSCG00000028092, ENSSSCG00000013237, ENSSSCG00000032357,…	281
	ENSSSCG00000022005	ENSSSCG00000044623	KEGG_PATHWAY	Apelin signaling pathway	11	0.00862149	2.64263	ENSSSCG00000009216, ENSSSCG00000008578, ENSSSCG00000005382, ENSSSCG00000048443, ENSSSCG00000028092, ENSSSCG00000014336, ENSSSCG00000004952, ENSSSCG00000002315, ENSSSCG00000000555, ENSSSCG00000000185, ENSSSCG00000025698	281
	ENSSSCG00000033115	ENSSSCG00000049076	KEGG_PATHWAY	AGE-RAGE signaling pathway in diabetic complications	9	0.0103066	2.98377	ENSSSCG00000022447, ENSSSCG00000007356, ENSSSCG00000005382, ENSSSCG00000010483, ENSSSCG00000031912, ENSSSCG00000014336, ENSSSCG00000004952, ENSSSCG00000001695, ENSSSCG00000025698	281
	ENSSSCG00000015196	ENSSSCG00000051575	KEGG_PATHWAY	Pentose phosphate pathway	5	0.0118259	5.5255	ENSSSCG00000003812, ENSSSCG00000028197, ENSSSCG00000002873, ENSSSCG00000017759, ENSSSCG00000032556	281
	ENSSSCG00000016158	ENSSSCG00000008987	KEGG_PATHWAY	Endocytosis	15	0.013437	2.07206	ENSSSCG00000004044, ENSSSCG00000030560, ENSSSCG00000034768, ENSSSCG00000012975, ENSSSCG00000005382, ENSSSCG00000017943, ENSSSCG00000014023, ENSSSCG00000003329, ENSSSCG00000005969, ENSSSCG00000024344, ENSSSCG00000028108, ENSSSCG00000004952, ENSSSCG00000022486, ENSSSCG00000004544, ENSSSCG00000022126	281
	ENSSSCG00000027480	ENSSSCG00000027157	KEGG_PATHWAY	Longevity regulating pathway	8	0.0174069	2.98005	ENSSSCG00000014052, ENSSSCG00000008578, ENSSSCG00000030560, ENSSSCG00000011579, ENSSSCG00000046003, ENSSSCG00000000185, ENSSSCG00000009742, ENSSSCG00000032357	281
	ENSSSCG00000002637	ENSSSCG00000029230	KEGG_PATHWAY	Starch and sucrose metabolism	5	0.0182294	4.87544	ENSSSCG00000003154, ENSSSCG00000003812, ENSSSCG00000008261, ENSSSCG00000010253, ENSSSCG00000002873	281
	ENSSSCG00000011274	ENSSSCG00000015241	KEGG_PATHWAY	Hippo signaling pathway	11	0.0183936	2.3528	ENSSSCG00000011833, ENSSSCG00000005021, ENSSSCG00000025374, ENSSSCG00000004507, ENSSSCG00000005382, ENSSSCG00000026268, ENSSSCG00000004952, ENSSSCG00000025568, ENSSSCG00000016113, ENSSSCG00000009148, ENSSSCG00000025698	281
	ENSSSCG00000015570	ENSSSCG00000028047	KEGG_PATHWAY	Axon guidance	12	0.0213501	2.18591	ENSSSCG00000007356, ENSSSCG00000007675, ENSSSCG00000009943, ENSSSCG00000031719, ENSSSCG00000001986, ENSSSCG00000008262, ENSSSCG00000008197, ENSSSCG00000011681, ENSSSCG00000009584, ENSSSCG00000006635, ENSSSCG00000021562, ENSSSCG00000016113	281
	ENSSSCG00000013566	ENSSSCG00000035596	KEGG_PATHWAY	Adherens junction	8	0.0216496	2.85187	ENSSSCG00000030560, ENSSSCG00000025537, ENSSSCG00000005382, ENSSSCG00000017142, ENSSSCG00000000504, ENSSSCG00000004952, ENSSSCG00000009148, ENSSSCG00000022126	281
	ENSSSCG00000025308	ENSSSCG00000036052	KEGG_PATHWAY	Calcium signaling pathway	15	0.0222999	1.94256	ENSSSCG00000007356, ENSSSCG00000031773, ENSSSCG00000008578, ENSSSCG00000007520, ENSSSCG00000007541, ENSSSCG00000025087, ENSSSCG00000010483, ENSSSCG00000010054, ENSSSCG00000035355, ENSSSCG00000012875, ENSSSCG00000001986, ENSSSCG00000002315, ENSSSCG00000000555, ENSSSCG00000001695, ENSSSCG00000022126	281
	ENSSSCG00000010861	ENSSSCG00000010922	KEGG_PATHWAY	ATP-dependent chromatin remodeling	9	0.0245078	2.55023	ENSSSCG00000015242, ENSSSCG00000011458, ENSSSCG00000000382, ENSSSCG00000000215, ENSSSCG00000011340, ENSSSCG00000021363, ENSSSCG00000014327, ENSSSCG00000028423, ENSSSCG00000004432	281
	ENSSSCG00000000685	ENSSSCG00000000061	KEGG_PATHWAY	Rap1 signaling pathway	13	0.0269498	2.02342	ENSSSCG00000007356, ENSSSCG00000008578, ENSSSCG00000007520, ENSSSCG00000030560, ENSSSCG00000007541, ENSSSCG00000026152, ENSSSCG00000010483, ENSSSCG00000010054, ENSSSCG00000035355, ENSSSCG00000037105, ENSSSCG00000005743, ENSSSCG00000001695, ENSSSCG00000022126	281
	ENSSSCG00000003592	ENSSSCG00000022725	KEGG_PATHWAY	AMPK signaling pathway	9	0.0304919	2.44571	ENSSSCG00000030560, ENSSSCG00000011579, ENSSSCG00000003154, ENSSSCG00000046003, ENSSSCG00000028197, ENSSSCG00000011133, ENSSSCG00000000185, ENSSSCG00000010554, ENSSSCG00000009742	281
	ENSSSCG00000036961	ENSSSCG00000013667	KEGG_PATHWAY	Glucagon signaling pathway	8	0.0321849	2.62598	ENSSSCG00000007520, ENSSSCG00000003154, ENSSSCG00000010517, ENSSSCG00000028197, ENSSSCG00000001930, ENSSSCG00000000555, ENSSSCG00000000185, ENSSSCG00000013366	281
	ENSSSCG00000037539	ENSSSCG00000013976	KEGG_PATHWAY	Polycomb repressive complex	7	0.0346846	2.86508	ENSSSCG00000024261, ENSSSCG00000029637, ENSSSCG00000015568, ENSSSCG00000029803, ENSSSCG00000012241, ENSSSCG00000028423, ENSSSCG00000004432	281
	ENSSSCG00000003722	ENSSSCG00000025208	KEGG_PATHWAY	Phospholipase D signaling pathway	10	0.0355903	2.22504	ENSSSCG00000007356, ENSSSCG00000008578, ENSSSCG00000007520, ENSSSCG00000034768, ENSSSCG00000007541, ENSSSCG00000013252, ENSSSCG00000046003, ENSSSCG00000013259, ENSSSCG00000035355, ENSSSCG00000022126	281
	ENSSSCG00000015082	ENSSSCG00000001904	KEGG_PATHWAY	Dilated cardiomyopathy	8	0.0368903	2.55023	ENSSSCG00000008578, ENSSSCG00000017583, ENSSSCG00000007520, ENSSSCG00000028047, ENSSSCG00000032967, ENSSSCG00000002315, ENSSSCG00000015328, ENSSSCG00000016027	281
	ENSSSCG00000033185	ENSSSCG00000013259	KEGG_PATHWAY	Salmonella infection	14	0.0393749	1.84917	ENSSSCG00000011317, ENSSSCG00000008138, ENSSSCG00000034768, ENSSSCG00000015948, ENSSSCG00000033010, ENSSSCG00000031912, ENSSSCG00000030535, ENSSSCG00000013545, ENSSSCG00000015037, ENSSSCG00000025406, ENSSSCG00000000985, ENSSSCG00000008194, ENSSSCG00000009148, ENSSSCG00000000694	281
	ENSSSCG00000028905	ENSSSCG00000011666	KEGG_PATHWAY	Arrhythmogenic right ventricular cardiomyopathy	7	0.0423898	2.73025	ENSSSCG00000017583, ENSSSCG00000028047, ENSSSCG00000032967, ENSSSCG00000002315, ENSSSCG00000015328, ENSSSCG00000009148, ENSSSCG00000016027	281
	ENSSSCG00000041715	ENSSSCG00000010054	KEGG_PATHWAY	ssc04910:Insulin signaling pathway	9	0.0523782	2.19395	ENSSSCG00000014052, ENSSSCG00000003154, ENSSSCG00000007682, ENSSSCG00000046003, ENSSSCG00000022725, ENSSSCG00000008261, ENSSSCG00000010253, ENSSSCG00000000185, ENSSSCG00000022486	281
	ENSSSCG00000012633	ENSSSCG00000011033	KEGG_PATHWAY	ssc04912:GnRH signaling pathway	7	0.053429	2.57857	ENSSSCG00000016918, ENSSSCG00000008578, ENSSSCG00000007520, ENSSSCG00000031912, ENSSSCG00000014336, ENSSSCG00000000555, ENSSSCG00000022126	281
	ENSSSCG00000015266	ENSSSCG00000005021	KEGG_PATHWAY	ssc05225:Hepatocellular carcinoma	10	0.0571642	2.03393	ENSSSCG00000007356, ENSSSCG00000030560, ENSSSCG00000000382, ENSSSCG00000025374, ENSSSCG00000000215, ENSSSCG00000005382, ENSSSCG00000011340, ENSSSCG00000004952, ENSSSCG00000009148, ENSSSCG00000022126	281
	ENSSSCG00000027565	ENSSSCG00000001798	KEGG_PATHWAY	ssc00052:Galactose metabolism	4	0.0650574	4.27781	ENSSSCG00000003812, ENSSSCG00000028197, ENSSSCG00000008261, ENSSSCG00000010253	281
	ENSSSCG00000012440	ENSSSCG00000038643	KEGG_PATHWAY	ssc04919:Thyroid hormone signaling pathway	8	0.0695186	2.2102	ENSSSCG00000007356, ENSSSCG00000014949, ENSSSCG00000013416, ENSSSCG00000028197, ENSSSCG00000010483, ENSSSCG00000012396, ENSSSCG00000004432, ENSSSCG00000016027	281
	ENSSSCG00000025500	ENSSSCG00000030388	KEGG_PATHWAY	ssc04115:p53 signaling pathway	6	0.0746685	2.65224	ENSSSCG00000015284, ENSSSCG00000008988, ENSSSCG00000038420, ENSSSCG00000000884, ENSSSCG00000036542, ENSSSCG00000025698	281
	ENSSSCG00000010292	ENSSSCG00000035952	KEGG_PATHWAY	ssc04972:Pancreatic secretion	7	0.0773275	2.34415	ENSSSCG00000008578, ENSSSCG00000007520, ENSSSCG00000010325, ENSSSCG00000011681, ENSSSCG00000000555, ENSSSCG00000012875, ENSSSCG00000014255	281
	ENSSSCG00000043113	ENSSSCG00000021562	KEGG_PATHWAY	ssc05410:Hypertrophic cardiomyopathy	7	0.0773275	2.34415	ENSSSCG00000017583, ENSSSCG00000028047, ENSSSCG00000032967, ENSSSCG00000002315, ENSSSCG00000015328, ENSSSCG00000000185, ENSSSCG00000016027	281
	ENSSSCG00000038374	ENSSSCG00000001695	KEGG_PATHWAY	ssc04934:Cushing syndrome	9	0.0824578	1.98918	ENSSSCG00000008578, ENSSSCG00000007520, ENSSSCG00000025374, ENSSSCG00000034120, ENSSSCG00000000555, ENSSSCG00000006646, ENSSSCG00000023324, ENSSSCG00000009148, ENSSSCG00000022126	281
	ENSSSCG00000010928	ENSSSCG00000003712	KEGG_PATHWAY	ssc01521:EGFR tyrosine kinase inhibitor resistance	6	0.0851093	2.55023	ENSSSCG00000007356, ENSSSCG00000014052, ENSSSCG00000030560, ENSSSCG00000007541, ENSSSCG00000001695, ENSSSCG00000022126	281
	ENSSSCG00000012000	ENSSSCG00000009393	KEGG_PATHWAY	ssc04820:Cytoskeleton in muscle cells	12	0.0907439	1.71481	ENSSSCG00000034569, ENSSSCG00000017583, ENSSSCG00000005110, ENSSSCG00000028047, ENSSSCG00000011033, ENSSSCG00000010493, ENSSSCG00000025353, ENSSSCG00000015328, ENSSSCG00000013667, ENSSSCG00000022343, ENSSSCG00000005487, ENSSSCG00000016027	281
	ENSSSCG00000004570	ENSSSCG00000014633	KEGG_PATHWAY	ssc04610:Complement and coagulation cascades	6	0.0924747	2.48648	ENSSSCG00000022447, ENSSSCG00000013252, ENSSSCG00000024791, ENSSSCG00000035355, ENSSSCG00000011806, ENSSSCG00000025698	281
	ENSSSCG00000009827	ENSSSCG00000010128	KEGG_PATHWAY	ssc04218:Cellular senescence	9	0.0926073	1.93751	ENSSSCG00000046003, ENSSSCG00000005382, ENSSSCG00000001986, ENSSSCG00000034120, ENSSSCG00000004952, ENSSSCG00000000555, ENSSSCG00000028423, ENSSSCG00000038549, ENSSSCG00000025698	281
	ENSSSCG00000010593	ENSSSCG00000016220	KEGG_PATHWAY	ssc04068:FoxO signaling pathway	8	0.0965843	2.04019	ENSSSCG00000005981, ENSSSCG00000030560, ENSSSCG00000008988, ENSSSCG00000005382, ENSSSCG00000034120, ENSSSCG00000004952, ENSSSCG00000000185, ENSSSCG00000022126	281
	ENSSSCG00000003472	ENSSSCG00000009482
	ENSSSCG00000010879	ENSSSCG00000033634
	ENSSSCG00000042089	ENSSSCG00000027487
	ENSSSCG00000015047	ENSSSCG00000028674
	ENSSSCG00000016453	ENSSSCG00000035058
	ENSSSCG00000046947	ENSSSCG00000000709
	ENSSSCG00000010627	ENSSSCG00000006635
	ENSSSCG00000030309	ENSSSCG00000014022
	ENSSSCG00000038918	ENSSSCG00000011952
	ENSSSCG00000008574	ENSSSCG00000039046
	ENSSSCG00000010071	ENSSSCG00000020915
	ENSSSCG00000005617	ENSSSCG00000015387
	ENSSSCG00000010169	ENSSSCG00000033297
	ENSSSCG00000000091	ENSSSCG00000023907
	ENSSSCG00000007314	ENSSSCG00000024361
	ENSSSCG00000016548	ENSSSCG00000017604
	ENSSSCG00000021911	ENSSSCG00000010325
	ENSSSCG00000003603	ENSSSCG00000030849
	ENSSSCG00000005975	ENSSSCG00000022401
	ENSSSCG00000034746	ENSSSCG00000008137
	ENSSSCG00000010026	ENSSSCG00000002664
	ENSSSCG00000038853	ENSSSCG00000036542
	ENSSSCG00000010142	ENSSSCG00000010031
	ENSSSCG00000014232	ENSSSCG00000014390
	ENSSSCG00000035284	ENSSSCG00000005839
	ENSSSCG00000032444	ENSSSCG00000008578
	ENSSSCG00000050759	ENSSSCG00000034768
	ENSSSCG00000016033	ENSSSCG00000014293
	ENSSSCG00000016553	ENSSSCG00000032473
	ENSSSCG00000036679	ENSSSCG00000017277
	ENSSSCG00000012653	ENSSSCG00000039647
	ENSSSCG00000035675	ENSSSCG00000003154
	ENSSSCG00000001657	ENSSSCG00000017769
	ENSSSCG00000012985	ENSSSCG00000012703
	ENSSSCG00000014275	ENSSSCG00000007520
	ENSSSCG00000027030	ENSSSCG00000032457
	ENSSSCG00000026349	ENSSSCG00000015077
	ENSSSCG00000039264	ENSSSCG00000023409
	ENSSSCG00000034741	ENSSSCG00000032527
	ENSSSCG00000014316	ENSSSCG00000003743
	ENSSSCG00000036831	ENSSSCG00000000806
	ENSSSCG00000028552	ENSSSCG00000017272
	ENSSSCG00000008844	ENSSSCG00000037245
	ENSSSCG00000025106	ENSSSCG00000006100
	ENSSSCG00000020813	ENSSSCG00000032531
	ENSSSCG00000009745	ENSSSCG00000007668
	ENSSSCG00000027903	ENSSSCG00000003795
	ENSSSCG00000029838	ENSSSCG00000029352
	ENSSSCG00000035372	ENSSSCG00000039157
	ENSSSCG00000007529	ENSSSCG00000023304
	ENSSSCG00000006002	ENSSSCG00000029637
	ENSSSCG00000006981	ENSSSCG00000005969
	ENSSSCG00000044226	ENSSSCG00000001881
	ENSSSCG00000003433	ENSSSCG00000014060
	ENSSSCG00000039442	ENSSSCG00000013861
	ENSSSCG00000016174	ENSSSCG00000003511
	ENSSSCG00000000260	ENSSSCG00000014023
	ENSSSCG00000000261	ENSSSCG00000029408
	ENSSSCG00000032765	ENSSSCG00000030048
	ENSSSCG00000007456	ENSSSCG00000033291
	ENSSSCG00000016554	ENSSSCG00000033537
	ENSSSCG00000025981	ENSSSCG00000038471
	ENSSSCG00000001595	ENSSSCG00000007135
	ENSSSCG00000012318	ENSSSCG00000029698
	ENSSSCG00000004791	ENSSSCG00000009742
	ENSSSCG00000029570	ENSSSCG00000029901
	ENSSSCG00000027922	ENSSSCG00000013094
	ENSSSCG00000001726	ENSSSCG00000032556
	ENSSSCG00000009748	ENSSSCG00000013627
	ENSSSCG00000039416	ENSSSCG00000013634
	ENSSSCG00000006531	ENSSSCG00000028542
	ENSSSCG00000015798	ENSSSCG00000002042
	ENSSSCG00000035262	ENSSSCG00000027381
	ENSSSCG00000016522	ENSSSCG00000004432
	ENSSSCG00000015550	ENSSSCG00000017212
	ENSSSCG00000024388	ENSSSCG00000006274
	ENSSSCG00000026211	ENSSSCG00000010181
	ENSSSCG00000012832	ENSSSCG00000000841
	ENSSSCG00000031307	ENSSSCG00000009407
	ENSSSCG00000040288	ENSSSCG00000006841
	ENSSSCG00000031831	ENSSSCG00000026268
	ENSSSCG00000033412	ENSSSCG00000009193
	ENSSSCG00000023522	ENSSSCG00000037671
	ENSSSCG00000038491	ENSSSCG00000005715
	ENSSSCG00000024158	ENSSSCG00000014331
	ENSSSCG00000021397	ENSSSCG00000005009
	ENSSSCG00000025993	ENSSSCG00000006646
	ENSSSCG00000003619	ENSSSCG00000031912
	ENSSSCG00000035038	ENSSSCG00000013784
	ENSSSCG00000000062	ENSSSCG00000046003
	ENSSSCG00000022128	ENSSSCG00000026152
	ENSSSCG00000011965	ENSSSCG00000009614
	ENSSSCG00000014448	ENSSSCG00000013416
	ENSSSCG00000040607	ENSSSCG00000003980
	ENSSSCG00000037856	ENSSSCG00000045021
	ENSSSCG00000005944	ENSSSCG00000007168
	ENSSSCG00000008842	ENSSSCG00000015568
	ENSSSCG00000003439	ENSSSCG00000009584
	ENSSSCG00000006530	ENSSSCG00000044205
	ENSSSCG00000026990	ENSSSCG00000044572
	ENSSSCG00000028530	ENSSSCG00000007317
	ENSSSCG00000005037	ENSSSCG00000032170
	ENSSSCG00000006595	ENSSSCG00000016843
	ENSSSCG00000030513	ENSSSCG00000025910
	ENSSSCG00000020872	ENSSSCG00000015689
	ENSSSCG00000025924	ENSSSCG00000017513
	ENSSSCG00000012071	ENSSSCG00000006321
	ENSSSCG00000012277	ENSSSCG00000026707
	ENSSSCG00000016196	ENSSSCG00000037432
	ENSSSCG00000003908	ENSSSCG00000024555
	ENSSSCG00000007371	ENSSSCG00000029185
	ENSSSCG00000015126	ENSSSCG00000011710
	ENSSSCG00000011703	ENSSSCG00000006519
	ENSSSCG00000032580	ENSSSCG00000014028
	ENSSSCG00000031538	ENSSSCG00000011171
	ENSSSCG00000039341	ENSSSCG00000029760
	ENSSSCG00000037697	ENSSSCG00000000071
	ENSSSCG00000008314	ENSSSCG00000028737
	ENSSSCG00000015864	ENSSSCG00000011803
	ENSSSCG00000029323	ENSSSCG00000030326
	ENSSSCG00000039252	ENSSSCG00000006324
	ENSSSCG00000023467	ENSSSCG00000012166
	ENSSSCG00000001906	ENSSSCG00000023245
	ENSSSCG00000024634	ENSSSCG00000011551
	ENSSSCG00000011862	ENSSSCG00000023269
	ENSSSCG00000006106	ENSSSCG00000015328
	ENSSSCG00000012030	ENSSSCG00000027013
	ENSSSCG00000010893	ENSSSCG00000000382
	ENSSSCG00000015781	ENSSSCG00000009359
	ENSSSCG00000038056	ENSSSCG00000028168
	ENSSSCG00000012238	ENSSSCG00000034045
	ENSSSCG00000008001	ENSSSCG00000017289
	ENSSSCG00000033260	ENSSSCG00000028423
	ENSSSCG00000035293	ENSSSCG00000025007
	ENSSSCG00000036248	ENSSSCG00000013252
	ENSSSCG00000014909	ENSSSCG00000022032
	ENSSSCG00000007485	ENSSSCG00000031572
	ENSSSCG00000012462	ENSSSCG00000010493
	ENSSSCG00000040296	ENSSSCG00000017917
	ENSSSCG00000006525	ENSSSCG00000026498
	ENSSSCG00000035195	ENSSSCG00000014327
	ENSSSCG00000015802	ENSSSCG00000015948
	ENSSSCG00000035928	ENSSSCG00000015242
	ENSSSCG00000010055	ENSSSCG00000029251
	ENSSSCG00000038182	ENSSSCG00000034521
	ENSSSCG00000001419	ENSSSCG00000038420
	ENSSSCG00000005852	ENSSSCG00000009570
	ENSSSCG00000026724	ENSSSCG00000027190
	ENSSSCG00000033003	ENSSSCG00000037102
	ENSSSCG00000004703	ENSSSCG00000007188
	ENSSSCG00000014982	ENSSSCG00000012405
	ENSSSCG00000031423	ENSSSCG00000009627
	ENSSSCG00000000133	ENSSSCG00000016509
	ENSSSCG00000003145	ENSSSCG00000034390
	ENSSSCG00000015353	ENSSSCG00000007763
	ENSSSCG00000031112	ENSSSCG00000023122
	ENSSSCG00000024567	ENSSSCG00000023604
	ENSSSCG00000038745	ENSSSCG00000035997
	ENSSSCG00000024336	ENSSSCG00000037030
	ENSSSCG00000048855	ENSSSCG00000001688
	ENSSSCG00000009554	ENSSSCG00000017142
	ENSSSCG00000009138	ENSSSCG00000013510
	ENSSSCG00000010056	ENSSSCG00000031719
	ENSSSCG00000022017	ENSSSCG00000010798
	ENSSSCG00000033382	ENSSSCG00000013905
	ENSSSCG00000035799	ENSSSCG00000011599
	ENSSSCG00000039651	ENSSSCG00000016218
	ENSSSCG00000033608	ENSSSCG00000003114
	ENSSSCG00000002032	ENSSSCG00000029803
	ENSSSCG00000011322	ENSSSCG00000000955
	ENSSSCG00000015083	ENSSSCG00000031594
	ENSSSCG00000007572	ENSSSCG00000007531
	ENSSSCG00000011689	ENSSSCG00000008123
	ENSSSCG00000024018	ENSSSCG00000009567
	ENSSSCG00000014310	ENSSSCG00000037732
	ENSSSCG00000011355	ENSSSCG00000028338
	ENSSSCG00000033327	ENSSSCG00000008240
	ENSSSCG00000010451	ENSSSCG00000001611
	ENSSSCG00000008648	ENSSSCG00000011870
	ENSSSCG00000009921	ENSSSCG00000013978
	ENSSSCG00000035297	ENSSSCG00000008262
	ENSSSCG00000038521	ENSSSCG00000025349
	ENSSSCG00000035420	ENSSSCG00000034288
	ENSSSCG00000007235	ENSSSCG00000000252
	ENSSSCG00000003949	ENSSSCG00000038966
	ENSSSCG00000017473	ENSSSCG00000012984
	ENSSSCG00000026302	ENSSSCG00000013446
	ENSSSCG00000004554	ENSSSCG00000005614
	ENSSSCG00000014326	ENSSSCG00000001852
	ENSSSCG00000029326	ENSSSCG00000023080
	ENSSSCG00000022649	ENSSSCG00000003702
	ENSSSCG00000038616	ENSSSCG00000014949
	ENSSSCG00000007423	ENSSSCG00000000185
	ENSSSCG00000034570	ENSSSCG00000002786
	ENSSSCG00000016983	ENSSSCG00000010316
	ENSSSCG00000050998	ENSSSCG00000014336
	ENSSSCG00000037565	ENSSSCG00000009943
	ENSSSCG00000037644	ENSSSCG00000026196
	ENSSSCG00000016677	ENSSSCG00000011540
	ENSSSCG00000001689	ENSSSCG00000011678
	ENSSSCG00000002723	ENSSSCG00000022486
	ENSSSCG00000026454	ENSSSCG00000000902
	ENSSSCG00000003509	ENSSSCG00000008792
	ENSSSCG00000013448	ENSSSCG00000025406
	ENSSSCG00000002847	ENSSSCG00000031706
	ENSSSCG00000005287	ENSSSCG00000017298
	ENSSSCG00000015340	ENSSSCG00000023324
	ENSSSCG00000010471	ENSSSCG00000000877
	ENSSSCG00000033443	ENSSSCG00000008096
	ENSSSCG00000016658	ENSSSCG00000032357
	ENSSSCG00000017022	ENSSSCG00000006871
	ENSSSCG00000007366	ENSSSCG00000017665
	ENSSSCG00000009839	ENSSSCG00000006642
	ENSSSCG00000004969	ENSSSCG00000011458
	ENSSSCG00000001510	ENSSSCG00000009472
	ENSSSCG00000013352	ENSSSCG00000038132
	ENSSSCG00000005344	ENSSSCG00000005097
	ENSSSCG00000005983	ENSSSCG00000021371
	ENSSSCG00000004806	ENSSSCG00000048082
	ENSSSCG00000015581	ENSSSCG00000021612
	ENSSSCG00000010261	ENSSSCG00000031592
	ENSSSCG00000000217	ENSSSCG00000011681
	ENSSSCG00000039546	ENSSSCG00000015537
	ENSSSCG00000004584	ENSSSCG00000015446
	ENSSSCG00000013880	ENSSSCG00000036855
	ENSSSCG00000016659	ENSSSCG00000013545
	ENSSSCG00000003431	ENSSSCG00000004289
	ENSSSCG00000015390	ENSSSCG00000017635
	ENSSSCG00000016626	ENSSSCG00000008346
	ENSSSCG00000000843	ENSSSCG00000037029
	ENSSSCG00000001488	ENSSSCG00000011833
	ENSSSCG00000033669	ENSSSCG00000046945
	ENSSSCG00000024347	ENSSSCG00000000901
	ENSSSCG00000040961	ENSSSCG00000028293
	ENSSSCG00000011874	ENSSSCG00000024827
	ENSSSCG00000021569	ENSSSCG00000003670
	ENSSSCG00000004338	ENSSSCG00000005382
	ENSSSCG00000004890	ENSSSCG00000016005
	ENSSSCG00000001392	ENSSSCG00000012241
	ENSSSCG00000037120	ENSSSCG00000009166
	ENSSSCG00000000950	ENSSSCG00000028481
	ENSSSCG00000002651	ENSSSCG00000016330
	ENSSSCG00000033051	ENSSSCG00000030535
	ENSSSCG00000034913	ENSSSCG00000005446
	ENSSSCG00000025488	ENSSSCG00000004237
	ENSSSCG00000029509	ENSSSCG00000011253
	ENSSSCG00000013517	ENSSSCG00000010518
	ENSSSCG00000032710	ENSSSCG00000027973
	ENSSSCG00000004819	ENSSSCG00000032957
	ENSSSCG00000031118	ENSSSCG00000010554
	ENSSSCG00000004139	ENSSSCG00000007356
	ENSSSCG00000010345	ENSSSCG00000045477
	ENSSSCG00000012307	ENSSSCG00000003630
	ENSSSCG00000003973	ENSSSCG00000010508
	ENSSSCG00000000265	ENSSSCG00000011340
	ENSSSCG00000035344	ENSSSCG00000000215
	ENSSSCG00000001700	ENSSSCG00000004293
	ENSSSCG00000029005	ENSSSCG00000003791
	ENSSSCG00000007268	ENSSSCG00000013409
	ENSSSCG00000012377	ENSSSCG00000008138
	ENSSSCG00000018093	ENSSSCG00000015588
	ENSSSCG00000006512	ENSSSCG00000034618
	ENSSSCG00000022258	ENSSSCG00000015697
	ENSSSCG00000033768	ENSSSCG00000009885
	ENSSSCG00000040707	ENSSSCG00000000884
	ENSSSCG00000050707	ENSSSCG00000004561
	ENSSSCG00000014233	ENSSSCG00000039996
	ENSSSCG00000040847	ENSSSCG00000021814
	ENSSSCG00000047083	ENSSSCG00000038617
	ENSSSCG00000018094	ENSSSCG00000013320
	ENSSSCG00000015616	ENSSSCG00000034120
	ENSSSCG00000036236	ENSSSCG00000027700
	ENSSSCG00000011147	ENSSSCG00000033411
	ENSSSCG00000018067	ENSSSCG00000008988
	ENSSSCG00000024067	ENSSSCG00000036305
	ENSSSCG00000014924	ENSSSCG00000009676
	ENSSSCG00000037549	ENSSSCG00000011837
	ENSSSCG00000049683	ENSSSCG00000024344
	ENSSSCG00000000896	ENSSSCG00000014052
	ENSSSCG00000003377	ENSSSCG00000015958
	ENSSSCG00000008634	ENSSSCG00000046318
	ENSSSCG00000018080	ENSSSCG00000011133
	ENSSSCG00000002754	ENSSSCG00000014939
	ENSSSCG00000036274	ENSSSCG00000005981
	ENSSSCG00000031117	ENSSSCG00000031799
	ENSSSCG00000001463	ENSSSCG00000005830
	ENSSSCG00000002737	ENSSSCG00000017583
	ENSSSCG00000023351	ENSSSCG00000015253
	ENSSSCG00000004167	ENSSSCG00000026210
	ENSSSCG00000039419	ENSSSCG00000048443
	ENSSSCG00000008535	ENSSSCG00000013842
	ENSSSCG00000024418	ENSSSCG00000003047
	ENSSSCG00000009334	ENSSSCG00000005203
	ENSSSCG00000031733	ENSSSCG00000005487
	ENSSSCG00000004280	ENSSSCG00000008101
	ENSSSCG00000015660	ENSSSCG00000025568
	ENSSSCG00000040184	ENSSSCG00000033807
	ENSSSCG00000008496	ENSSSCG00000024791
	ENSSSCG00000016502	ENSSSCG00000030137
	ENSSSCG00000015897	ENSSSCG00000012234
	ENSSSCG00000009100	ENSSSCG00000035392
	ENSSSCG00000010540	ENSSSCG00000008261
	ENSSSCG00000015301	ENSSSCG00000013237
	ENSSSCG00000036785	ENSSSCG00000028913
	ENSSSCG00000008878	ENSSSCG00000043814
	ENSSSCG00000014058	ENSSSCG00000021259
	ENSSSCG00000025116	ENSSSCG00000033780
	ENSSSCG00000038348	ENSSSCG00000024179
	ENSSSCG00000008550	ENSSSCG00000016322
	ENSSSCG00000011426	ENSSSCG00000036157
	ENSSSCG00000000743	ENSSSCG00000006577
	ENSSSCG00000003089	ENSSSCG00000010224
	ENSSSCG00000035666	ENSSSCG00000017880
	ENSSSCG00000016441	ENSSSCG00000033355
	ENSSSCG00000038308	ENSSSCG00000007682
	ENSSSCG00000009775	ENSSSCG00000002916
	ENSSSCG00000030167	ENSSSCG00000017885
	ENSSSCG00000022823	ENSSSCG00000016286
	ENSSSCG00000011624	ENSSSCG00000017942
	ENSSSCG00000035544	ENSSSCG00000001780
	ENSSSCG00000005848	ENSSSCG00000046808
	ENSSSCG00000037046	ENSSSCG00000032301
	ENSSSCG00000007278	ENSSSCG00000016027
	ENSSSCG00000012997	ENSSSCG00000034704
	ENSSSCG00000007554	ENSSSCG00000008221
	ENSSSCG00000025618	ENSSSCG00000027745
	ENSSSCG00000017528	ENSSSCG00000005198
	ENSSSCG00000021067	ENSSSCG00000017759
	ENSSSCG00000036956	ENSSSCG00000033367
	ENSSSCG00000011731	ENSSSCG00000000694
	ENSSSCG00000016077	ENSSSCG00000022343
	ENSSSCG00000017571	ENSSSCG00000043695
	ENSSSCG00000028019	ENSSSCG00000004576
	ENSSSCG00000009239	ENSSSCG00000017752
	ENSSSCG00000005403	ENSSSCG00000012586
	ENSSSCG00000011000	ENSSSCG00000023956
	ENSSSCG00000028978	ENSSSCG00000011775
	ENSSSCG00000004374	ENSSSCG00000014156
	ENSSSCG00000032123	ENSSSCG00000007649
	ENSSSCG00000036824	ENSSSCG00000005380
	ENSSSCG00000001993	ENSSSCG00000039194
	ENSSSCG00000015600	ENSSSCG00000024043
	ENSSSCG00000035456	ENSSSCG00000011826
	ENSSSCG00000033018	ENSSSCG00000017226
	ENSSSCG00000008870	ENSSSCG00000004052
	ENSSSCG00000027587	ENSSSCG00000003078
	ENSSSCG00000004371	ENSSSCG00000027417
	ENSSSCG00000013119	ENSSSCG00000023156
	ENSSSCG00000008372	ENSSSCG00000000206
	ENSSSCG00000004193	ENSSSCG00000002315
	ENSSSCG00000040735	ENSSSCG00000025698
	ENSSSCG00000005506	ENSSSCG00000036933
	ENSSSCG00000009844	ENSSSCG00000050687
	ENSSSCG00000013313	ENSSSCG00000035355
	ENSSSCG00000011027	ENSSSCG00000036136
	ENSSSCG00000034786	ENSSSCG00000027428
	ENSSSCG00000000549	ENSSSCG00000048917
	ENSSSCG00000006340	ENSSSCG00000033760
	ENSSSCG00000008930	ENSSSCG00000002852
	ENSSSCG00000010613	ENSSSCG00000011806
	ENSSSCG00000014298	ENSSSCG00000029331
	ENSSSCG00000041731	ENSSSCG00000008282
	ENSSSCG00000005191	ENSSSCG00000025022
	ENSSSCG00000000500	ENSSSCG00000009157
	ENSSSCG00000039909	ENSSSCG00000025353
	ENSSSCG00000006776	ENSSSCG00000023028
	ENSSSCG00000010312	ENSSSCG00000033745
	ENSSSCG00000036658	ENSSSCG00000017189
	ENSSSCG00000021966	ENSSSCG00000022447
	ENSSSCG00000033526	ENSSSCG00000034896
	ENSSSCG00000004830	ENSSSCG00000007736
	ENSSSCG00000012955	ENSSSCG00000010253
	ENSSSCG00000000633	ENSSSCG00000001930
	ENSSSCG00000003913	ENSSSCG00000010517
	ENSSSCG00000037209	ENSSSCG00000022147
	ENSSSCG00000012965	ENSSSCG00000022955
	ENSSSCG00000013745	ENSSSCG00000007359
	ENSSSCG00000014337	ENSSSCG00000023273
	ENSSSCG00000001549	ENSSSCG00000015535
	ENSSSCG00000014292	ENSSSCG00000027907
	ENSSSCG00000013263	ENSSSCG00000012875
	ENSSSCG00000038508	ENSSSCG00000005743
	ENSSSCG00000005095	ENSSSCG00000030581
	ENSSSCG00000023482	ENSSSCG00000008171
	ENSSSCG00000004373	ENSSSCG00000012322
	ENSSSCG00000010822	ENSSSCG00000010574
	ENSSSCG00000005352	ENSSSCG00000022208
	ENSSSCG00000005669	ENSSSCG00000009620
	ENSSSCG00000029651	ENSSSCG00000014014
	ENSSSCG00000007100	ENSSSCG00000037376
	ENSSSCG00000004826	ENSSSCG00000012396
	ENSSSCG00000028593	ENSSSCG00000025425
	ENSSSCG00000002135	ENSSSCG00000011435
	ENSSSCG00000003707	ENSSSCG00000004544
	ENSSSCG00000018069	ENSSSCG00000012813
	ENSSSCG00000005212	ENSSSCG00000008644
	ENSSSCG00000035214	ENSSSCG00000007454
	ENSSSCG00000017544	ENSSSCG00000012062
	ENSSSCG00000007139	ENSSSCG00000007360
	ENSSSCG00000022786	ENSSSCG00000032478
	ENSSSCG00000036883	ENSSSCG00000000985
	ENSSSCG00000013003	ENSSSCG00000025374
	ENSSSCG00000027226	ENSSSCG00000004044
	ENSSSCG00000000738	ENSSSCG00000007681
	ENSSSCG00000022351	ENSSSCG00000033497
	ENSSSCG00000034014	ENSSSCG00000008360
	ENSSSCG00000012902	ENSSSCG00000001382
	ENSSSCG00000038777	ENSSSCG00000034444
	ENSSSCG00000021173	ENSSSCG00000035537
	ENSSSCG00000038888	ENSSSCG00000004952
	ENSSSCG00000012968	ENSSSCG00000010329
	ENSSSCG00000032819	ENSSSCG00000011442
	ENSSSCG00000014565	ENSSSCG00000038401
	ENSSSCG00000002004	ENSSSCG00000003709
	ENSSSCG00000032436	ENSSSCG00000014091
	ENSSSCG00000004894	ENSSSCG00000011375
	ENSSSCG00000008771	ENSSSCG00000021363
	ENSSSCG00000013595	ENSSSCG00000036669
	ENSSSCG00000039713	ENSSSCG00000033010
	ENSSSCG00000037307	ENSSSCG00000005110
	ENSSSCG00000018065	ENSSSCG00000016113
	ENSSSCG00000035564	ENSSSCG00000021038
	ENSSSCG00000036352	ENSSSCG00000030616
	ENSSSCG00000037910	ENSSSCG00000033601
	ENSSSCG00000005636	ENSSSCG00000009658
	ENSSSCG00000027372	ENSSSCG00000011317
	ENSSSCG00000025005	ENSSSCG00000004357
	ENSSSCG00000029249	ENSSSCG00000015284
	ENSSSCG00000010543	ENSSSCG00000022126
	ENSSSCG00000036553	ENSSSCG00000035523
	ENSSSCG00000002292	ENSSSCG00000014255
	ENSSSCG00000008326	ENSSSCG00000017592
	ENSSSCG00000011080	ENSSSCG00000040337
	ENSSSCG00000039751	ENSSSCG00000000504
	ENSSSCG00000004166	ENSSSCG00000009338
	ENSSSCG00000039337	ENSSSCG00000035281
	ENSSSCG00000034450	ENSSSCG00000000402
	ENSSSCG00000007465	ENSSSCG00000016918
	ENSSSCG00000016885	ENSSSCG00000032861
	ENSSSCG00000006865	ENSSSCG00000043004
	ENSSSCG00000004392	ENSSSCG00000017508
	ENSSSCG00000006219	ENSSSCG00000001991
	ENSSSCG00000010433	ENSSSCG00000023890
	ENSSSCG00000015136	ENSSSCG00000038549
	ENSSSCG00000037277	ENSSSCG00000017495
	ENSSSCG00000004132	ENSSSCG00000014401
	ENSSSCG00000040863	ENSSSCG00000014406
	ENSSSCG00000032658	ENSSSCG00000007942
	ENSSSCG00000037642	ENSSSCG00000009717
	ENSSSCG00000025652	ENSSSCG00000027669
	ENSSSCG00000000079	ENSSSCG00000014053
	ENSSSCG00000009511	ENSSSCG00000001913
	ENSSSCG00000017783	ENSSSCG00000008194
	ENSSSCG00000023380	ENSSSCG00000038453
	ENSSSCG00000013746	ENSSSCG00000017103
	ENSSSCG00000026914	ENSSSCG00000028197
	ENSSSCG00000013432	ENSSSCG00000039148
	ENSSSCG00000036964	ENSSSCG00000033452
	ENSSSCG00000031786	ENSSSCG00000006698
	ENSSSCG00000007547	ENSSSCG00000010534
	ENSSSCG00000022176	ENSSSCG00000039348
	ENSSSCG00000007985	ENSSSCG00000000555
	ENSSSCG00000036549	ENSSSCG00000033093
	ENSSSCG00000012685	ENSSSCG00000024578
	ENSSSCG00000032452	ENSSSCG00000003812
	ENSSSCG00000012890	ENSSSCG00000036656
	ENSSSCG00000020962	ENSSSCG00000022738
	ENSSSCG00000012623	ENSSSCG00000030626
	ENSSSCG00000037143	ENSSSCG00000013786
	ENSSSCG00000000708	ENSSSCG00000001076
	ENSSSCG00000008633	ENSSSCG00000014314
	ENSSSCG00000011538	ENSSSCG00000015607
	ENSSSCG00000017934	ENSSSCG00000007117
	ENSSSCG00000003922	ENSSSCG00000011395
	ENSSSCG00000010023	ENSSSCG00000048434
	ENSSSCG00000031115	ENSSSCG00000031616
	ENSSSCG00000017496	ENSSSCG00000051680
	ENSSSCG00000017421	ENSSSCG00000008111
	ENSSSCG00000031125	ENSSSCG00000030903
	ENSSSCG00000035611	ENSSSCG00000005325
	ENSSSCG00000024588	ENSSSCG00000049192
	ENSSSCG00000022312	ENSSSCG00000015037
	ENSSSCG00000025448	ENSSSCG00000015818
	ENSSSCG00000011683	ENSSSCG00000010172
	ENSSSCG00000015336	ENSSSCG00000009208
	ENSSSCG00000040835	ENSSSCG00000016075
	ENSSSCG00000033731	ENSSSCG00000016117
	ENSSSCG00000003569	ENSSSCG00000036229
	ENSSSCG00000006740	ENSSSCG00000003506
	ENSSSCG00000017539	ENSSSCG00000024570
	ENSSSCG00000002452	ENSSSCG00000031773
	ENSSSCG00000018087	ENSSSCG00000030560
	ENSSSCG00000013886	ENSSSCG00000034197
	ENSSSCG00000017072	ENSSSCG00000015290
	ENSSSCG00000004700	ENSSSCG00000025156
	ENSSSCG00000007161	ENSSSCG00000011075
	ENSSSCG00000017391	ENSSSCG00000034569
	ENSSSCG00000004774	ENSSSCG00000011163
	ENSSSCG00000017215	ENSSSCG00000039719
	ENSSSCG00000014818	ENSSSCG00000004507
	ENSSSCG00000039824	ENSSSCG00000007675
	ENSSSCG00000051618	ENSSSCG00000004149
	ENSSSCG00000001539	ENSSSCG00000027378
	ENSSSCG00000004254	ENSSSCG00000010483
	ENSSSCG00000015769	ENSSSCG00000013366
	ENSSSCG00000001507	ENSSSCG00000032740
	ENSSSCG00000014792	ENSSSCG00000022288
	ENSSSCG00000002666	ENSSSCG00000028092
	ENSSSCG00000007601	ENSSSCG00000012434
	ENSSSCG00000000405	ENSSSCG00000015965
	ENSSSCG00000015973	ENSSSCG00000001715
	ENSSSCG00000008061	ENSSSCG00000013879
	ENSSSCG00000031698	ENSSSCG00000002341
	ENSSSCG00000021408	ENSSSCG00000021798
	ENSSSCG00000002907	ENSSSCG00000040047
	ENSSSCG00000024144	ENSSSCG00000028740
	ENSSSCG00000014288	ENSSSCG00000032731
	ENSSSCG00000014289	ENSSSCG00000028108
	ENSSSCG00000009896	ENSSSCG00000030420
	ENSSSCG00000024313	ENSSSCG00000004024
	ENSSSCG00000032932	ENSSSCG00000011579
	ENSSSCG00000018075	ENSSSCG00000037262
	ENSSSCG00000031881	ENSSSCG00000003423
	ENSSSCG00000024692	ENSSSCG00000036363
	ENSSSCG00000029362	ENSSSCG00000011198
	ENSSSCG00000030255	ENSSSCG00000042523
	ENSSSCG00000013232	ENSSSCG00000024261
	ENSSSCG00000018734	ENSSSCG00000050517
	ENSSSCG00000024263	ENSSSCG00000002873
	ENSSSCG00000016744	ENSSSCG00000003253
	ENSSSCG00000005235	ENSSSCG00000014802
	ENSSSCG00000006556	ENSSSCG00000013734
	ENSSSCG00000010495	ENSSSCG00000023478
	ENSSSCG00000002629	ENSSSCG00000036804
	ENSSSCG00000039012	ENSSSCG00000008022
	ENSSSCG00000015784	ENSSSCG00000016513
	ENSSSCG00000011356	ENSSSCG00000036509
	ENSSSCG00000031082	ENSSSCG00000020809
	ENSSSCG00000024789	ENSSSCG00000025537
	ENSSSCG00000010990	ENSSSCG00000006529
	ENSSSCG00000037880	ENSSSCG00000006169
	ENSSSCG00000005222	ENSSSCG00000012323
	ENSSSCG00000016239	ENSSSCG00000024990
	ENSSSCG00000004983	ENSSSCG00000041972
	ENSSSCG00000008368	ENSSSCG00000012083
	ENSSSCG00000015952	ENSSSCG00000041985
	ENSSSCG00000017617	ENSSSCG00000007541
	ENSSSCG00000008645	ENSSSCG00000012975
	ENSSSCG00000008115	ENSSSCG00000010533
	ENSSSCG00000010854	ENSSSCG00000029395
	ENSSSCG00000025248	ENSSSCG00000003465
	ENSSSCG00000003680	ENSSSCG00000026618
	ENSSSCG00000008357	ENSSSCG00000024009
	ENSSSCG00000034923	ENSSSCG00000028461
	ENSSSCG00000003558	ENSSSCG00000037105
	ENSSSCG00000009978	ENSSSCG00000008392
	ENSSSCG00000028995	ENSSSCG00000008664
	ENSSSCG00000004850	ENSSSCG00000038610
	ENSSSCG00000034178	ENSSSCG00000002520
	ENSSSCG00000016577	ENSSSCG00000012695
	ENSSSCG00000026861	ENSSSCG00000025087
	ENSSSCG00000013546	ENSSSCG00000008197
	ENSSSCG00000014387	ENSSSCG00000009216
	ENSSSCG00000017578	ENSSSCG00000010791
	ENSSSCG00000000968	ENSSSCG00000017158
	ENSSSCG00000033518	ENSSSCG00000002555
	ENSSSCG00000037305	ENSSSCG00000032967
	ENSSSCG00000035582	ENSSSCG00000003329
	ENSSSCG00000030643	ENSSSCG00000051095
	ENSSSCG00000038185
	ENSSSCG00000001499
	ENSSSCG00000014901
	ENSSSCG00000003761
	ENSSSCG00000031701
	ENSSSCG00000011621
	ENSSSCG00000007732
	ENSSSCG00000022048
	ENSSSCG00000000798
	ENSSSCG00000039060
	ENSSSCG00000006003
	ENSSSCG00000015555
	ENSSSCG00000025174
	ENSSSCG00000006870
	ENSSSCG00000016109
	ENSSSCG00000003617
	ENSSSCG00000005305
	ENSSSCG00000025901
	ENSSSCG00000034854
	ENSSSCG00000017561
	ENSSSCG00000026294
	ENSSSCG00000013735
	ENSSSCG00000015644
	ENSSSCG00000003586
	ENSSSCG00000005600
	ENSSSCG00000015603
	ENSSSCG00000017525
	ENSSSCG00000000386
	ENSSSCG00000023307
	ENSSSCG00000013178
	ENSSSCG00000008337
	ENSSSCG00000010341
	ENSSSCG00000004018
	ENSSSCG00000004587
	ENSSSCG00000028886
	ENSSSCG00000006850
	ENSSSCG00000015907
	ENSSSCG00000014081
	ENSSSCG00000015566
	ENSSSCG00000016067
	ENSSSCG00000009071
	ENSSSCG00000035595
	ENSSSCG00000015396
	ENSSSCG00000026655
	ENSSSCG00000048919
	ENSSSCG00000000551
	ENSSSCG00000006730
	ENSSSCG00000002404
	ENSSSCG00000008952
	ENSSSCG00000010446
	ENSSSCG00000037530
	ENSSSCG00000033030
	ENSSSCG00000032632
	ENSSSCG00000023873
	ENSSSCG00000015872
	ENSSSCG00000037575
	ENSSSCG00000000579
	ENSSSCG00000015857
	ENSSSCG00000023050
	ENSSSCG00000009807
	ENSSSCG00000031598
	ENSSSCG00000034624
	ENSSSCG00000004844
	ENSSSCG00000025744
	ENSSSCG00000010450
	ENSSSCG00000037912
	ENSSSCG00000010259
	ENSSSCG00000016151
	ENSSSCG00000007963
	ENSSSCG00000021739
	ENSSSCG00000043791
	ENSSSCG00000008963
	ENSSSCG00000033703
	ENSSSCG00000018086
	ENSSSCG00000035479
	ENSSSCG00000015707
	ENSSSCG00000035102
	ENSSSCG00000011720
	ENSSSCG00000035730
	ENSSSCG00000011495
	ENSSSCG00000026422
	ENSSSCG00000010437
	ENSSSCG00000004281
	ENSSSCG00000026466
	ENSSSCG00000040439
	ENSSSCG00000008980
	ENSSSCG00000014171
	ENSSSCG00000005207
	ENSSSCG00000021811
	ENSSSCG00000015362
	ENSSSCG00000004751
	ENSSSCG00000015844
	ENSSSCG00000010164
	ENSSSCG00000027860
	ENSSSCG00000006936
	ENSSSCG00000009169
	ENSSSCG00000010470
	ENSSSCG00000023595
	ENSSSCG00000022430
	ENSSSCG00000027389
	ENSSSCG00000004670
	ENSSSCG00000031236
	ENSSSCG00000015311
	ENSSSCG00000021443
	ENSSSCG00000037900
	ENSSSCG00000018084
	ENSSSCG00000024300
	ENSSSCG00000012889
	ENSSSCG00000032234
	ENSSSCG00000003848
	ENSSSCG00000030415
	ENSSSCG00000045128
	ENSSSCG00000035238
	ENSSSCG00000018082
	ENSSSCG00000021386
	ENSSSCG00000000045
	ENSSSCG00000000171
	ENSSSCG00000011798
	ENSSSCG00000017208
	ENSSSCG00000049630
	ENSSSCG00000004435
	ENSSSCG00000014176
	ENSSSCG00000012896
	ENSSSCG00000034137
	ENSSSCG00000037275
	ENSSSCG00000004499
	ENSSSCG00000010035
	ENSSSCG00000014264
	ENSSSCG00000015140
	ENSSSCG00000030328
	ENSSSCG00000014031
	ENSSSCG00000014375
	ENSSSCG00000013656
	ENSSSCG00000033689
	ENSSSCG00000000706
	ENSSSCG00000017900
	ENSSSCG00000012903
	ENSSSCG00000007874
	ENSSSCG00000037451
	ENSSSCG00000017731
	ENSSSCG00000036350
	ENSSSCG00000013602
	ENSSSCG00000025768
	ENSSSCG00000010118
	ENSSSCG00000015337
	ENSSSCG00000017160
	ENSSSCG00000017385
	ENSSSCG00000013062
	ENSSSCG00000013125
	ENSSSCG00000035690
	ENSSSCG00000003600
	ENSSSCG00000012913
	ENSSSCG00000045808
	ENSSSCG00000014394
	ENSSSCG00000017707
	ENSSSCG00000001436
	ENSSSCG00000004480
	ENSSSCG00000004912
	ENSSSCG00000014030
	ENSSSCG00000024697
	ENSSSCG00000000114
	ENSSSCG00000003613
	ENSSSCG00000004058
	ENSSSCG00000007713
	ENSSSCG00000000690
	ENSSSCG00000007027
	ENSSSCG00000016272
	ENSSSCG00000006250
	ENSSSCG00000027205
	ENSSSCG00000013046
	ENSSSCG00000016349
	ENSSSCG00000028755
	ENSSSCG00000036592
	ENSSSCG00000031657
	ENSSSCG00000027986
	ENSSSCG00000029279
	ENSSSCG00000041364
	ENSSSCG00000006496
	ENSSSCG00000029343
	ENSSSCG00000005671
	ENSSSCG00000006520
	ENSSSCG00000013778
	ENSSSCG00000012893
	ENSSSCG00000045485
	ENSSSCG00000026931
	ENSSSCG00000013753
	ENSSSCG00000025564
	ENSSSCG00000012940
	ENSSSCG00000022655
	ENSSSCG00000030425
	ENSSSCG00000029763
	ENSSSCG00000011893
	ENSSSCG00000011610
	ENSSSCG00000003402
	ENSSSCG00000004049
	ENSSSCG00000028227
	ENSSSCG00000008675
	ENSSSCG00000026407
	ENSSSCG00000033374
	ENSSSCG00000001516
	ENSSSCG00000011465
	ENSSSCG00000000973
	ENSSSCG00000008553
	ENSSSCG00000004465
	ENSSSCG00000007426
	ENSSSCG00000013896
	ENSSSCG00000000981
	ENSSSCG00000029944
	ENSSSCG00000021220
	ENSSSCG00000031003
	ENSSSCG00000034905
	ENSSSCG00000002650
	ENSSSCG00000017178
	ENSSSCG00000036755
	ENSSSCG00000015924
	ENSSSCG00000014258
	ENSSSCG00000018078
	ENSSSCG00000018081
	ENSSSCG00000006392
	ENSSSCG00000025108
	ENSSSCG00000025766
	ENSSSCG00000012844
	ENSSSCG00000038912
	ENSSSCG00000024752
	ENSSSCG00000032914
	ENSSSCG00000029624
	ENSSSCG00000037734
	ENSSSCG00000002003
	ENSSSCG00000010530
	ENSSSCG00000013391
	ENSSSCG00000002036
	ENSSSCG00000004048
	ENSSSCG00000033332
	ENSSSCG00000037170
	ENSSSCG00000003035
	ENSSSCG00000027334
	ENSSSCG00000001347
	ENSSSCG00000010097
	ENSSSCG00000033272
	ENSSSCG00000003637
	ENSSSCG00000024235
	ENSSSCG00000012961
	ENSSSCG00000038359
	ENSSSCG00000039235
	ENSSSCG00000017957
	ENSSSCG00000034927
	ENSSSCG00000010058
	ENSSSCG00000017907
	ENSSSCG00000003385
	ENSSSCG00000009904
	ENSSSCG00000031756
	ENSSSCG00000015504
	ENSSSCG00000035914
	ENSSSCG00000003111
	ENSSSCG00000012847
	ENSSSCG00000027840
	ENSSSCG00000013241
	ENSSSCG00000017287
	ENSSSCG00000025900
	ENSSSCG00000032340
	ENSSSCG00000017694
	ENSSSCG00000000078
	ENSSSCG00000033791
	ENSSSCG00000046439
	ENSSSCG00000001556
	ENSSSCG00000009043
	ENSSSCG00000010095
	ENSSSCG00000034265
	ENSSSCG00000013991
	ENSSSCG00000023298
	ENSSSCG00000028406
	ENSSSCG00000023727
	ENSSSCG00000001810
	ENSSSCG00000015892
	ENSSSCG00000028010
	ENSSSCG00000014370
	ENSSSCG00000004344
	ENSSSCG00000037431
	ENSSSCG00000002000
	ENSSSCG00000035532
	ENSSSCG00000031918
	ENSSSCG00000037606
	ENSSSCG00000032842
	ENSSSCG00000003612
	ENSSSCG00000038967
	ENSSSCG00000006790
	ENSSSCG00000026784
	ENSSSCG00000025486
	ENSSSCG00000013475
	ENSSSCG00000017913
	ENSSSCG00000038320
	ENSSSCG00000042572
	ENSSSCG00000005267
	ENSSSCG00000007097
	ENSSSCG00000021325
	ENSSSCG00000009233
	ENSSSCG00000014249
	ENSSSCG00000035193
	ENSSSCG00000015327
	ENSSSCG00000013242
	ENSSSCG00000003652
	ENSSSCG00000003867
	ENSSSCG00000035987
	ENSSSCG00000026922
	ENSSSCG00000005300
	ENSSSCG00000017822
	ENSSSCG00000015106
	ENSSSCG00000006277
	ENSSSCG00000006864
	ENSSSCG00000013473
	ENSSSCG00000028558
	ENSSSCG00000038902
	ENSSSCG00000026082
	ENSSSCG00000027506
	ENSSSCG00000035037
	ENSSSCG00000010163
	ENSSSCG00000038006
	ENSSSCG00000009880
	ENSSSCG00000028512
	ENSSSCG00000010289
	ENSSSCG00000021250
	ENSSSCG00000002290
	ENSSSCG00000034518
	ENSSSCG00000009766
	ENSSSCG00000021184
	ENSSSCG00000021060
	ENSSSCG00000034386
	ENSSSCG00000022370
	ENSSSCG00000003098
	ENSSSCG00000007064
	ENSSSCG00000036766
	ENSSSCG00000021170
	ENSSSCG00000040778
	ENSSSCG00000003064
	ENSSSCG00000007896
	ENSSSCG00000030150
	ENSSSCG00000004586
	ENSSSCG00000039053
	ENSSSCG00000008770
	ENSSSCG00000033539
	ENSSSCG00000036566
	ENSSSCG00000023807
	ENSSSCG00000033516
	ENSSSCG00000007788
	ENSSSCG00000013758
	ENSSSCG00000001233
	ENSSSCG00000012915
	ENSSSCG00000009320
	ENSSSCG00000040954
	ENSSSCG00000000874
	ENSSSCG00000025593
	ENSSSCG00000005664
	ENSSSCG00000007993
	ENSSSCG00000026293
	ENSSSCG00000008434
	ENSSSCG00000031251
	ENSSSCG00000013349
	ENSSSCG00000045157
	ENSSSCG00000039351
	ENSSSCG00000003708
	ENSSSCG00000010368
	ENSSSCG00000013176
	ENSSSCG00000015878
	ENSSSCG00000028513
	ENSSSCG00000001732
	ENSSSCG00000002008
	ENSSSCG00000010299
	ENSSSCG00000027072
	ENSSSCG00000004888
	ENSSSCG00000013322
	ENSSSCG00000004125
	ENSSSCG00000004236
	ENSSSCG00000006079
	ENSSSCG00000015462
	ENSSSCG00000008443
	ENSSSCG00000006143
	ENSSSCG00000027161
	ENSSSCG00000034167
	ENSSSCG00000004490
	ENSSSCG00000016929
	ENSSSCG00000024393
	ENSSSCG00000017861
	ENSSSCG00000017862
	ENSSSCG00000012006
	ENSSSCG00000013300
	ENSSSCG00000008339
	ENSSSCG00000015664
	ENSSSCG00000009638
	ENSSSCG00000024351
	ENSSSCG00000044141
	ENSSSCG00000006767
	ENSSSCG00000026940
	ENSSSCG00000032517
	ENSSSCG00000028516
	ENSSSCG00000026083
	ENSSSCG00000009825
	ENSSSCG00000016076
	ENSSSCG00000006179
	ENSSSCG00000013399
	ENSSSCG00000031337
	ENSSSCG00000005967
	ENSSSCG00000015302
	ENSSSCG00000002505
	ENSSSCG00000026622
	ENSSSCG00000025783
	ENSSSCG00000036520
	ENSSSCG00000000600
	ENSSSCG00000004540
	ENSSSCG00000010669
	ENSSSCG00000025182
	ENSSSCG00000016266
	ENSSSCG00000016074
	ENSSSCG00000038410
	ENSSSCG00000016101
	ENSSSCG00000033025
	ENSSSCG00000011859
	ENSSSCG00000017785
	ENSSSCG00000011218
	ENSSSCG00000023243
	ENSSSCG00000014148
	ENSSSCG00000015391
	ENSSSCG00000027902
	ENSSSCG00000010174
	ENSSSCG00000033811
	ENSSSCG00000034012
	ENSSSCG00000021359
	ENSSSCG00000038767
	ENSSSCG00000010290
	ENSSSCG00000032962
	ENSSSCG00000037803
	ENSSSCG00000011793
	ENSSSCG00000017728
	ENSSSCG00000036686
	ENSSSCG00000023426
	ENSSSCG00000034278
	ENSSSCG00000005688
	ENSSSCG00000017920
	ENSSSCG00000023666
	ENSSSCG00000014303
	ENSSSCG00000004759
	ENSSSCG00000017328
	ENSSSCG00000004454
	ENSSSCG00000010059
	ENSSSCG00000032003
	ENSSSCG00000039372
	ENSSSCG00000018041
	ENSSSCG00000011398
	ENSSSCG00000038535
	ENSSSCG00000000108
	ENSSSCG00000012841
	ENSSSCG00000017152
	ENSSSCG00000033620
	ENSSSCG00000015346
	ENSSSCG00000015453
	ENSSSCG00000017835
	ENSSSCG00000006522
	ENSSSCG00000022545
	ENSSSCG00000008857
	ENSSSCG00000016877
	ENSSSCG00000038329
	ENSSSCG00000010956
	ENSSSCG00000006325
	ENSSSCG00000022058
	ENSSSCG00000005668
	ENSSSCG00000002646
	ENSSSCG00000014017
	ENSSSCG00000025270
	ENSSSCG00000026092
	ENSSSCG00000033626
	ENSSSCG00000034758
	ENSSSCG00000015298
	ENSSSCG00000016743
	ENSSSCG00000025109
	ENSSSCG00000012837
	ENSSSCG00000008601
	ENSSSCG00000011405
	ENSSSCG00000007667
	ENSSSCG00000003458
	ENSSSCG00000015244
	ENSSSCG00000027407
	ENSSSCG00000021355
	ENSSSCG00000017297
	ENSSSCG00000026044
	ENSSSCG00000033546
	ENSSSCG00000034937
	ENSSSCG00000008701
	ENSSSCG00000015246
	ENSSSCG00000031378
	ENSSSCG00000015499
	ENSSSCG00000032702
	ENSSSCG00000014173
	ENSSSCG00000040013
	ENSSSCG00000026301
	ENSSSCG00000026697
	ENSSSCG00000040056
	ENSSSCG00000034357
	ENSSSCG00000029756
	ENSSSCG00000039397
	ENSSSCG00000015281
	ENSSSCG00000009680
	ENSSSCG00000000473
	ENSSSCG00000032846
	ENSSSCG00000016140
	ENSSSCG00000013335
	ENSSSCG00000038187
	ENSSSCG00000004233
	ENSSSCG00000002355
	ENSSSCG00000004610
	ENSSSCG00000002051
	ENSSSCG00000012435
	ENSSSCG00000011330
	ENSSSCG00000013425
	ENSSSCG00000002818
	ENSSSCG00000001727
	ENSSSCG00000003923
	ENSSSCG00000008336
	ENSSSCG00000010036
	ENSSSCG00000035594
	ENSSSCG00000008188
	ENSSSCG00000006489
	ENSSSCG00000016599
	ENSSSCG00000004464
	ENSSSCG00000001938
	ENSSSCG00000004434
	ENSSSCG00000012157
	ENSSSCG00000028786
	ENSSSCG00000012278
	ENSSSCG00000037234
	ENSSSCG00000011916
	ENSSSCG00000027898
	ENSSSCG00000014997
	ENSSSCG00000035069
	ENSSSCG00000008449
	ENSSSCG00000009856
	ENSSSCG00000032723
	ENSSSCG00000006731
	ENSSSCG00000011680
	ENSSSCG00000000456
	ENSSSCG00000020906
	ENSSSCG00000025134
	ENSSSCG00000004758
	ENSSSCG00000016141
	ENSSSCG00000015743
	ENSSSCG00000021968
	ENSSSCG00000005284
	ENSSSCG00000017799
	ENSSSCG00000011791
	ENSSSCG00000039045
	ENSSSCG00000010212
	ENSSSCG00000024257
	ENSSSCG00000011290
	ENSSSCG00000026018
	ENSSSCG00000035495
	ENSSSCG00000003895
	ENSSSCG00000011946
	ENSSSCG00000005186
	ENSSSCG00000015072
	ENSSSCG00000008796
	ENSSSCG00000038423
	ENSSSCG00000012375
	ENSSSCG00000010180
	ENSSSCG00000021793
	ENSSSCG00000017403
	ENSSSCG00000000870
	ENSSSCG00000040786
	ENSSSCG00000016052
	ENSSSCG00000004485
	ENSSSCG00000023709
	ENSSSCG00000021657
	ENSSSCG00000029621
	ENSSSCG00000034500
	ENSSSCG00000014020
	ENSSSCG00000014184
	ENSSSCG00000006052
	ENSSSCG00000009650
	ENSSSCG00000011741
	ENSSSCG00000008467
	ENSSSCG00000009705
	ENSSSCG00000016186
	ENSSSCG00000010274
	ENSSSCG00000016053
	ENSSSCG00000032985
	ENSSSCG00000008433
	ENSSSCG00000026806
	ENSSSCG00000000862
	ENSSSCG00000005631
	ENSSSCG00000007599
	ENSSSCG00000040349
	ENSSSCG00000035762
	ENSSSCG00000006306
	ENSSSCG00000010996
	ENSSSCG00000008772
	ENSSSCG00000004383
	ENSSSCG00000004635
	ENSSSCG00000006087
	ENSSSCG00000014076
	ENSSSCG00000021977
	ENSSSCG00000004136
	ENSSSCG00000008448
	ENSSSCG00000016635
	ENSSSCG00000025941
	ENSSSCG00000017278
	ENSSSCG00000021440
	ENSSSCG00000012425
	ENSSSCG00000010403
	ENSSSCG00000030831
	ENSSSCG00000037065
	ENSSSCG00000000436
	ENSSSCG00000029094
	ENSSSCG00000002628
	ENSSSCG00000028620
	ENSSSCG00000011942
	ENSSSCG00000002296
	ENSSSCG00000012591
	ENSSSCG00000009914
	ENSSSCG00000035650
	ENSSSCG00000003109
	ENSSSCG00000021534
	ENSSSCG00000018091
	ENSSSCG00000018092
	ENSSSCG00000005970
	ENSSSCG00000021418
	ENSSSCG00000013873
	ENSSSCG00000027525
	ENSSSCG00000010757
	ENSSSCG00000032782
	ENSSSCG00000002627
	ENSSSCG00000027827
	ENSSSCG00000000757
	ENSSSCG00000032097
	ENSSSCG00000011489
	ENSSSCG00000014965
	ENSSSCG00000033944
	ENSSSCG00000024065
	ENSSSCG00000004781
	ENSSSCG00000007817
	ENSSSCG00000000684
	ENSSSCG00000033278
	ENSSSCG00000007980
	ENSSSCG00000027070
	ENSSSCG00000000691
	ENSSSCG00000014840
	ENSSSCG00000022647
	ENSSSCG00000004935
	ENSSSCG00000023118
	ENSSSCG00000016420
	ENSSSCG00000025447
	ENSSSCG00000006370
	ENSSSCG00000015949
	ENSSSCG00000025791
	ENSSSCG00000032043
	ENSSSCG00000000413
	ENSSSCG00000006296
	ENSSSCG00000032015
	ENSSSCG00000031321
	ENSSSCG00000037735
	ENSSSCG00000026184
	ENSSSCG00000027361
	ENSSSCG00000032367
	ENSSSCG00000012996
	ENSSSCG00000025647
	ENSSSCG00000015487
	ENSSSCG00000003805
	ENSSSCG00000031518
	ENSSSCG00000050806
	ENSSSCG00000003807
	ENSSSCG00000025316
	ENSSSCG00000014920
	ENSSSCG00000007000
	ENSSSCG00000021956
	ENSSSCG00000024219
	ENSSSCG00000003543
	ENSSSCG00000014034
	ENSSSCG00000037634
	ENSSSCG00000008753
	ENSSSCG00000028157
	ENSSSCG00000010280
	ENSSSCG00000012202
	ENSSSCG00000035628
	ENSSSCG00000013145
	ENSSSCG00000036360
	ENSSSCG00000004615
	ENSSSCG00000011850
	ENSSSCG00000002311
	ENSSSCG00000004612
	ENSSSCG00000014088
	ENSSSCG00000021606
	ENSSSCG00000031537
	ENSSSCG00000036438
	ENSSSCG00000017187
	ENSSSCG00000016110
	ENSSSCG00000002309
	ENSSSCG00000014447
	ENSSSCG00000010948
	ENSSSCG00000016856
	ENSSSCG00000025598
	ENSSSCG00000006588
	ENSSSCG00000000634
	ENSSSCG00000016032
	ENSSSCG00000025751
	ENSSSCG00000028711
	ENSSSCG00000003909
	ENSSSCG00000045531
	ENSSSCG00000015677
	ENSSSCG00000025992
	ENSSSCG00000014369
	ENSSSCG00000015673
	ENSSSCG00000012027
	ENSSSCG00000016686
	ENSSSCG00000029066
	ENSSSCG00000012136
	ENSSSCG00000023320
	ENSSSCG00000010478
	ENSSSCG00000013767
	ENSSSCG00000017818
	ENSSSCG00000051205
	ENSSSCG00000006836
	ENSSSCG00000016620
	ENSSSCG00000006140
	ENSSSCG00000006161
	ENSSSCG00000014080
	ENSSSCG00000016872
	ENSSSCG00000000492
	ENSSSCG00000010479
	ENSSSCG00000026592
	ENSSSCG00000016017
	ENSSSCG00000031465
	ENSSSCG00000032269
	ENSSSCG00000012173
	ENSSSCG00000001750
	ENSSSCG00000035454
	ENSSSCG00000027701
	ENSSSCG00000003514
	ENSSSCG00000016520
	ENSSSCG00000022289
	ENSSSCG00000000038
	ENSSSCG00000012885
	ENSSSCG00000000361
	ENSSSCG00000007739
	ENSSSCG00000008118
	ENSSSCG00000009403
	ENSSSCG00000022672
	ENSSSCG00000008429
	ENSSSCG00000033337
	ENSSSCG00000024666
	ENSSSCG00000003332
	ENSSSCG00000017192
	ENSSSCG00000010277
	ENSSSCG00000002645
	ENSSSCG00000025423
	ENSSSCG00000021084
	ENSSSCG00000037754
	ENSSSCG00000007430
	ENSSSCG00000007431
	ENSSSCG00000036033
	ENSSSCG00000001927
	ENSSSCG00000010955
	ENSSSCG00000025667
	ENSSSCG00000033385
	ENSSSCG00000027659
	ENSSSCG00000032931
	ENSSSCG00000031221
	ENSSSCG00000011456
	ENSSSCG00000015549
	ENSSSCG00000011755
	ENSSSCG00000005465
	ENSSSCG00000013901
	ENSSSCG00000032213
	ENSSSCG00000026455
	ENSSSCG00000005379
	ENSSSCG00000025704
	ENSSSCG00000005930
	ENSSSCG00000038190
	ENSSSCG00000017232
	ENSSSCG00000040637
	ENSSSCG00000006590
	ENSSSCG00000017874
	ENSSSCG00000007435
	ENSSSCG00000040793
	ENSSSCG00000006932
	ENSSSCG00000007695
	ENSSSCG00000006138
	ENSSSCG00000021059
	ENSSSCG00000012880
	ENSSSCG00000010651
	ENSSSCG00000014422
	ENSSSCG00000027472
	ENSSSCG00000011576
	ENSSSCG00000015871
	ENSSSCG00000016034
	ENSSSCG00000033350
	ENSSSCG00000006040
	ENSSSCG00000014430
	ENSSSCG00000008153
	ENSSSCG00000024108
	ENSSSCG00000015413
	ENSSSCG00000022721
	ENSSSCG00000004755
	ENSSSCG00000016487
	ENSSSCG00000023693
	ENSSSCG00000027991
	ENSSSCG00000039821
	ENSSSCG00000033637
	ENSSSCG00000005638
	ENSSSCG00000024914
	ENSSSCG00000039573
	ENSSSCG00000015283
	ENSSSCG00000017355
	ENSSSCG00000010703
	ENSSSCG00000033392
	ENSSSCG00000033636
	ENSSSCG00000008873
	ENSSSCG00000011400
	ENSSSCG00000012572
	ENSSSCG00000016223
	ENSSSCG00000037532
	ENSSSCG00000034708
	ENSSSCG00000037670
	ENSSSCG00000008038
	ENSSSCG00000030827
	ENSSSCG00000029710
	ENSSSCG00000000939
	ENSSSCG00000007072
	ENSSSCG00000004658
	ENSSSCG00000036155
	ENSSSCG00000027992
	ENSSSCG00000039186
	ENSSSCG00000027404
	ENSSSCG00000009322
	ENSSSCG00000036751
	ENSSSCG00000001793
	ENSSSCG00000016123
	ENSSSCG00000012034
	ENSSSCG00000004621
	ENSSSCG00000013720
	ENSSSCG00000012376
	ENSSSCG00000011740
	ENSSSCG00000011851
	ENSSSCG00000011404
	ENSSSCG00000014875
	ENSSSCG00000015086
	ENSSSCG00000013377
	ENSSSCG00000034948
	ENSSSCG00000016073
	ENSSSCG00000037898
	ENSSSCG00000007490
	ENSSSCG00000023871
	ENSSSCG00000021906
	ENSSSCG00000007056
	ENSSSCG00000022140
	ENSSSCG00000005503
	ENSSSCG00000012571
	ENSSSCG00000017445
	ENSSSCG00000020927
	ENSSSCG00000040035
	ENSSSCG00000008929
	ENSSSCG00000034102
	ENSSSCG00000025561
	ENSSSCG00000003754
	ENSSSCG00000029521
	ENSSSCG00000009874
	ENSSSCG00000035243
	ENSSSCG00000008741
	ENSSSCG00000034358
	ENSSSCG00000006337
	ENSSSCG00000028996
	ENSSSCG00000012394
	ENSSSCG00000023186
	ENSSSCG00000012075
	ENSSSCG00000012551
	ENSSSCG00000008491
	ENSSSCG00000015363
	ENSSSCG00000035121
	ENSSSCG00000026978
	ENSSSCG00000049319
	ENSSSCG00000029080
	ENSSSCG00000038848
	ENSSSCG00000028695
	ENSSSCG00000002623
	ENSSSCG00000022372
	ENSSSCG00000002279
	ENSSSCG00000031367
	ENSSSCG00000014112
	ENSSSCG00000024674
	ENSSSCG00000023737
	ENSSSCG00000005102
	ENSSSCG00000016925
	ENSSSCG00000004971
	ENSSSCG00000044923
	ENSSSCG00000014980
	ENSSSCG00000033456
	ENSSSCG00000010330
	ENSSSCG00000026339
	ENSSSCG00000008090
	ENSSSCG00000047932
	ENSSSCG00000004092
	ENSSSCG00000004945
	ENSSSCG00000001701
	ENSSSCG00000001702
	ENSSSCG00000017778
	ENSSSCG00000002812
	ENSSSCG00000007482
	ENSSSCG00000022404
	ENSSSCG00000015930
	ENSSSCG00000002429
	ENSSSCG00000039073
	ENSSSCG00000006347
	ENSSSCG00000038494
	ENSSSCG00000004475
	ENSSSCG00000009633
	ENSSSCG00000016781
	ENSSSCG00000016690
	ENSSSCG00000005308
	ENSSSCG00000029866
	ENSSSCG00000004506
	ENSSSCG00000016535
	ENSSSCG00000000488
	ENSSSCG00000001709
	ENSSSCG00000036639
	ENSSSCG00000001565
	ENSSSCG00000028355
	ENSSSCG00000004652
	ENSSSCG00000030119
	ENSSSCG00000022839
	ENSSSCG00000046461
	ENSSSCG00000015595
	ENSSSCG00000028201
	ENSSSCG00000036002
	ENSSSCG00000030672
	ENSSSCG00000014075
	ENSSSCG00000024476
	ENSSSCG00000030605
	ENSSSCG00000011103
	ENSSSCG00000015073
	ENSSSCG00000004127
	ENSSSCG00000015235
	ENSSSCG00000011729
	ENSSSCG00000036756
	ENSSSCG00000010698
	ENSSSCG00000021706
	ENSSSCG00000007522
	ENSSSCG00000015120
	ENSSSCG00000036975
	ENSSSCG00000036402
	ENSSSCG00000020678
	ENSSSCG00000022742
	ENSSSCG00000002746
	ENSSSCG00000038992
	ENSSSCG00000022301
	ENSSSCG00000038806
	ENSSSCG00000000253
	ENSSSCG00000051741
	ENSSSCG00000008207
	ENSSSCG00000042281
	ENSSSCG00000013049
	ENSSSCG00000033442
	ENSSSCG00000032613
	ENSSSCG00000023263
	ENSSSCG00000023894
	ENSSSCG00000022774
	ENSSSCG00000040968
	ENSSSCG00000043356
	ENSSSCG00000001379
	ENSSSCG00000004002
	ENSSSCG00000029724
	ENSSSCG00000003042
	ENSSSCG00000005611
	ENSSSCG00000033019
	ENSSSCG00000001502
	ENSSSCG00000003165
	ENSSSCG00000017509
	ENSSSCG00000041052
	ENSSSCG00000013001
	ENSSSCG00000027057
	ENSSSCG00000029119
	ENSSSCG00000033169
	ENSSSCG00000024974
	ENSSSCG00000029830
	ENSSSCG00000031088
	ENSSSCG00000039460
	ENSSSCG00000012963
	ENSSSCG00000036702
	ENSSSCG00000000094
	ENSSSCG00000034227
	ENSSSCG00000040470
	ENSSSCG00000005169
	ENSSSCG00000014133
	ENSSSCG00000013381
	ENSSSCG00000016998
	ENSSSCG00000035080
	ENSSSCG00000038650
	ENSSSCG00000038880
	ENSSSCG00000008164
	ENSSSCG00000004412
	ENSSSCG00000021845
	ENSSSCG00000003080
	ENSSSCG00000014450
	ENSSSCG00000033500
	ENSSSCG00000003660
	ENSSSCG00000004177
	ENSSSCG00000013889
	ENSSSCG00000020817
	ENSSSCG00000003183
	ENSSSCG00000010607
	ENSSSCG00000002704
	ENSSSCG00000027358
	ENSSSCG00000023660
	ENSSSCG00000000141
	ENSSSCG00000004970
	ENSSSCG00000013661
	ENSSSCG00000025928
	ENSSSCG00000033655
	ENSSSCG00000040494
	ENSSSCG00000010370
	ENSSSCG00000008170
	ENSSSCG00000036716
	ENSSSCG00000011272
	ENSSSCG00000032111
	ENSSSCG00000039130
	ENSSSCG00000009625
	ENSSSCG00000002530
	ENSSSCG00000014855
	ENSSSCG00000036014
	ENSSSCG00000035904
	ENSSSCG00000040507
	ENSSSCG00000015648
	ENSSSCG00000016128
	ENSSSCG00000034617
	ENSSSCG00000035007
	ENSSSCG00000035768
	ENSSSCG00000024168
	ENSSSCG00000009019
	ENSSSCG00000014071
	ENSSSCG00000006502
	ENSSSCG00000015307
	ENSSSCG00000028135
	ENSSSCG00000006983
	ENSSSCG00000016824
	ENSSSCG00000044985
	ENSSSCG00000009946
	ENSSSCG00000012654
	ENSSSCG00000028759
	ENSSSCG00000000522
	ENSSSCG00000001903
	ENSSSCG00000001716
	ENSSSCG00000006081
	ENSSSCG00000012172
	ENSSSCG00000013315
	ENSSSCG00000007088
	ENSSSCG00000008974
	ENSSSCG00000028850
	ENSSSCG00000011158
	ENSSSCG00000013597
	ENSSSCG00000005029
	ENSSSCG00000013860
	ENSSSCG00000010877
	ENSSSCG00000017817
	ENSSSCG00000025507
	ENSSSCG00000000288
	ENSSSCG00000040929
	ENSSSCG00000025588
	ENSSSCG00000024260
	ENSSSCG00000033695
	ENSSSCG00000033326
	ENSSSCG00000000274
	ENSSSCG00000003531
	ENSSSCG00000009310
	ENSSSCG00000035357
	ENSSSCG00000007720
	ENSSSCG00000009146
	ENSSSCG00000025675
	ENSSSCG00000035811
	ENSSSCG00000006899
	ENSSSCG00000029857
	ENSSSCG00000039544
	ENSSSCG00000010599
	ENSSSCG00000037236
	ENSSSCG00000023325
	ENSSSCG00000001543
	ENSSSCG00000027573
	ENSSSCG00000028020
	ENSSSCG00000013756
	ENSSSCG00000006016
	ENSSSCG00000038478
	ENSSSCG00000010238
	ENSSSCG00000040344
	ENSSSCG00000012981
	ENSSSCG00000027550
	ENSSSCG00000010083
	ENSSSCG00000017879
	ENSSSCG00000001400
	ENSSSCG00000039137
	ENSSSCG00000034070
	ENSSSCG00000001708
	ENSSSCG00000014416
	ENSSSCG00000013867
	ENSSSCG00000001362
	ENSSSCG00000007484
	ENSSSCG00000039056
	ENSSSCG00000014388
	ENSSSCG00000003664
	ENSSSCG00000023820
	ENSSSCG00000014540
	ENSSSCG00000029411
	ENSSSCG00000040706
	ENSSSCG00000034096
	ENSSSCG00000007586
	ENSSSCG00000033162
	ENSSSCG00000026052
	ENSSSCG00000033299
	ENSSSCG00000000189
	ENSSSCG00000035446
	ENSSSCG00000010107
	ENSSSCG00000017202
	ENSSSCG00000014569
	ENSSSCG00000000119
	ENSSSCG00000035939
	ENSSSCG00000004489
	ENSSSCG00000016711
	ENSSSCG00000006501
	ENSSSCG00000040824
	ENSSSCG00000000444
	ENSSSCG00000006752
	ENSSSCG00000034697
	ENSSSCG00000014913
	ENSSSCG00000038994
	ENSSSCG00000028304
	ENSSSCG00000039336
	ENSSSCG00000009018
	ENSSSCG00000013174
	ENSSSCG00000001563
	ENSSSCG00000006099
	ENSSSCG00000024180
	ENSSSCG00000004730
	ENSSSCG00000004358
	ENSSSCG00000007309
	ENSSSCG00000007433
	ENSSSCG00000016138
	ENSSSCG00000013876
	ENSSSCG00000017773
	ENSSSCG00000009791
	ENSSSCG00000010625
	ENSSSCG00000012427
	ENSSSCG00000001984
	ENSSSCG00000023247
	ENSSSCG00000002841
	ENSSSCG00000004854
	ENSSSCG00000010685
	ENSSSCG00000017310
	ENSSSCG00000009781
	ENSSSCG00000017895
	ENSSSCG00000040670
	ENSSSCG00000005229
	ENSSSCG00000029998
	ENSSSCG00000003736
	ENSSSCG00000021466
	ENSSSCG00000004709
	ENSSSCG00000010831
	ENSSSCG00000026817
	ENSSSCG00000014269
	ENSSSCG00000015435
	ENSSSCG00000030610
	ENSSSCG00000004144
	ENSSSCG00000004196
	ENSSSCG00000034763
	ENSSSCG00000047982
	ENSSSCG00000009474
	ENSSSCG00000013361
	ENSSSCG00000000512
	ENSSSCG00000022689
	ENSSSCG00000040702
	ENSSSCG00000023041
	ENSSSCG00000003694
	ENSSSCG00000014038
	ENSSSCG00000028065
	ENSSSCG00000025582
	ENSSSCG00000032803
	ENSSSCG00000006568
	ENSSSCG00000002831
	ENSSSCG00000012956
	ENSSSCG00000040181
	ENSSSCG00000014214
	ENSSSCG00000032028
	ENSSSCG00000031838
	ENSSSCG00000033095
	ENSSSCG00000002266
	ENSSSCG00000002330
	ENSSSCG00000025780
	ENSSSCG00000009864
	ENSSSCG00000015247
	ENSSSCG00000015851
	ENSSSCG00000003591
	ENSSSCG00000011795
	ENSSSCG00000002799
	ENSSSCG00000015314
	ENSSSCG00000006231
	ENSSSCG00000023593
	ENSSSCG00000035827
	ENSSSCG00000012050
	ENSSSCG00000011471
	ENSSSCG00000023266
	ENSSSCG00000003730
	ENSSSCG00000012055
	ENSSSCG00000032947
	ENSSSCG00000004996
	ENSSSCG00000029464
	ENSSSCG00000011684
	ENSSSCG00000022982
	ENSSSCG00000004739
	ENSSSCG00000011672
	ENSSSCG00000014239
	ENSSSCG00000037158
	ENSSSCG00000026829
	ENSSSCG00000027646
	ENSSSCG00000003859
	ENSSSCG00000032372
	ENSSSCG00000017506
	ENSSSCG00000023974
	ENSSSCG00000006622
	ENSSSCG00000009994
	ENSSSCG00000002368
	ENSSSCG00000008820
	ENSSSCG00000011769
	ENSSSCG00000003830
	ENSSSCG00000008117
	ENSSSCG00000029226
	ENSSSCG00000022155
	ENSSSCG00000032214
	ENSSSCG00000005041
	ENSSSCG00000009326
	ENSSSCG00000035790
	ENSSSCG00000030002
	ENSSSCG00000003930
	ENSSSCG00000007026
	ENSSSCG00000040273
	ENSSSCG00000017024
	ENSSSCG00000006033
	ENSSSCG00000020830
	ENSSSCG00000006620
	ENSSSCG00000011237
	ENSSSCG00000000383
	ENSSSCG00000015668
	ENSSSCG00000038675
	ENSSSCG00000006645
	ENSSSCG00000017382
	ENSSSCG00000009370
	ENSSSCG00000012178
	ENSSSCG00000003532
	ENSSSCG00000014100
	ENSSSCG00000038682
	ENSSSCG00000000145
	ENSSSCG00000027312
	ENSSSCG00000010313
	ENSSSCG00000034725
	ENSSSCG00000036779
	ENSSSCG00000040355
	ENSSSCG00000031109
	ENSSSCG00000001963
	ENSSSCG00000013599
	ENSSSCG00000001137
	ENSSSCG00000016958
	ENSSSCG00000004369
	ENSSSCG00000009592
	ENSSSCG00000038226
	ENSSSCG00000006651
	ENSSSCG00000028922
	ENSSSCG00000034767
	ENSSSCG00000032392
	ENSSSCG00000032417
	ENSSSCG00000034473
	ENSSSCG00000013408
	ENSSSCG00000024596
	ENSSSCG00000023228
	ENSSSCG00000003926
	ENSSSCG00000021041
	ENSSSCG00000016986
	ENSSSCG00000008979
	ENSSSCG00000009652
	ENSSSCG00000022797
	ENSSSCG00000007463
	ENSSSCG00000001986
	ENSSSCG00000002669
	ENSSSCG00000008166
	ENSSSCG00000009148
	ENSSSCG00000011635
	ENSSSCG00000017943
	ENSSSCG00000009074
	ENSSSCG00000011364
	ENSSSCG00000039395
	ENSSSCG00000044623
	ENSSSCG00000049076
	ENSSSCG00000051575
	ENSSSCG00000008987
	ENSSSCG00000027157
	ENSSSCG00000029230
	ENSSSCG00000015241
	ENSSSCG00000028047
	ENSSSCG00000035596
	ENSSSCG00000036052
	ENSSSCG00000010922
	ENSSSCG00000000061
	ENSSSCG00000022725
	ENSSSCG00000013667
	ENSSSCG00000013976
	ENSSSCG00000025208
	ENSSSCG00000001904
	ENSSSCG00000013259
	ENSSSCG00000011666
	ENSSSCG00000010054
	ENSSSCG00000011033
	ENSSSCG00000005021
	ENSSSCG00000001798
	ENSSSCG00000038643
	ENSSSCG00000030388
	ENSSSCG00000035952
	ENSSSCG00000021562
	ENSSSCG00000001695
	ENSSSCG00000003712
	ENSSSCG00000009393
	ENSSSCG00000014633
	ENSSSCG00000010128
	ENSSSCG00000016220
	ENSSSCG00000009482
	ENSSSCG00000033634
	ENSSSCG00000027487
	ENSSSCG00000028674
	ENSSSCG00000035058
	ENSSSCG00000000709
	ENSSSCG00000006635
	ENSSSCG00000014022
	ENSSSCG00000011952
	ENSSSCG00000039046
	ENSSSCG00000020915
	ENSSSCG00000015387
	ENSSSCG00000033297
	ENSSSCG00000023907
	ENSSSCG00000024361
	ENSSSCG00000017604
	ENSSSCG00000010325
	ENSSSCG00000030849
	ENSSSCG00000022401
	ENSSSCG00000008137
	ENSSSCG00000002664
	ENSSSCG00000036542
	ENSSSCG00000010031
	ENSSSCG00000014390
	ENSSSCG00000005839
	ENSSSCG00000008578
	ENSSSCG00000034768
	ENSSSCG00000014293
	ENSSSCG00000032473
	ENSSSCG00000017277
	ENSSSCG00000039647
	ENSSSCG00000003154
	ENSSSCG00000017769
	ENSSSCG00000012703
	ENSSSCG00000007520
	ENSSSCG00000032457
	ENSSSCG00000015077
	ENSSSCG00000023409
	ENSSSCG00000032527
	ENSSSCG00000003743
	ENSSSCG00000000806
	ENSSSCG00000017272
	ENSSSCG00000037245
	ENSSSCG00000006100
	ENSSSCG00000032531
	ENSSSCG00000007668
	ENSSSCG00000003795
	ENSSSCG00000029352
	ENSSSCG00000039157
	ENSSSCG00000023304
	ENSSSCG00000029637
	ENSSSCG00000005969
	ENSSSCG00000001881
	ENSSSCG00000014060
	ENSSSCG00000013861
	ENSSSCG00000003511
	ENSSSCG00000014023
	ENSSSCG00000029408
	ENSSSCG00000030048
	ENSSSCG00000033291
	ENSSSCG00000033537
	ENSSSCG00000038471
	ENSSSCG00000007135
[truncated: 506 more rows]
