# Supplementary material for: Live and heat-treated Lactiplantibacillus plantarum induce distinct metabolic and immune responses in intestinal epithelial cells
Source: iScience. 2026 Apr 1;29(5):115516. doi: 10.1016/j.isci.2026.115516 (PMC13099361; doi:10.1016/j.isci.2026.115516)
Supplement: Table S3. Oxygen concentration measurements across culture conditions, related to Figure 2G, S4I [file mmc4.xlsx]

## Sheet: Table S3
	Table S3. Oxygen concentration measurements across culture conditions.
	This table summarizes oxygen tension values measured in real-time using an optical sensor placed near the epithelial surface (refer to Fig. 2G, S4I).
	SIEC (Fig. 2G)		SIEC (Fig. S4I, e.g. 1)		SIEC (Fig. S4I, e.g. 2)		SIEC+Bac (Fig. 2G)		SIEC+Bac (Fig. S4I, e.g. 1)
	Time (min)	Oxygen (ppm)	Time (min)	Oxygen (ppm)	Time (min)	Oxygen (ppm)	Time (min)	Oxygen (ppm)	Time (min)	Oxygen (ppm)
	0	8.84993	0	9.272	0	6.183	0	9.45252	0	8.833
	4.99519	9.07957	5.009	9.218	4.994	6.189	5.00377	9.52846	4.993	8.799
	9.99513	9.19772	10.009	9.157	9.994	6.102	10.0041	9.54219	9.993	8.851
	14.9953	9.28893	15.008	9.09	14.994	6.122	15.0042	9.43549	14.994	8.83
	19.9947	9.30726	20.009	9.012	19.994	6.131	20.0041	9.30658	19.993	8.87
	24.9949	9.27439	25.008	8.955	24.994	6.081	25.0041	9.13699	24.993	8.885
	29.9951	9.31015	30.009	8.897	29.994	5.965	30.0039	8.96105	29.993	8.905
	34.995	9.28384	35.008	8.852	34.994	5.868	35.0042	8.82237	34.993	8.921
	39.9945	9.20084	40.009	8.753	39.994	5.803	40.0035	8.61554	39.993	8.902
	44.995	9.20934	45.008	8.714	44.994	5.724	45.0035	8.20137	44.993	8.904
	49.9946	9.16835	50.009	8.622	49.994	5.735	50.0042	7.92169	49.994	8.886
	54.9946	9.09731	55.009	8.564	54.994	5.742	55.0039	7.7555	54.993	8.835
	59.9945	9.03443	60.009	8.502	59.994	5.772	60.004	7.6134	59.994	8.794
	64.9949	9.04299	65.009	8.447	64.994	5.793	65.0036	7.508	64.993	8.768
	69.9946	9.01676	70.009	8.37	69.994	5.823	70.0041	7.40781	69.993	8.688
	74.9953	8.97575	75.008	8.304	74.994	5.844	75.0041	7.16457	74.993	8.658
	79.9952	9.00252	80.009	8.232	79.994	5.87	80.0042	7.06375	79.993	8.591
	84.9953	9.03901	85.008	8.181	84.994	5.898	85.0038	7.03853	84.994	8.563
	89.9946	9.05227	90.009	8.146	89.994	5.93	90.0038	7.06341	89.993	8.567
	94.9952	9.04137	95.008	8.138	94.994	5.954	95.004	7.15941	94.994	8.566
	99.995	9.00465	100.008	8.095	99.994	5.978	100.004	7.24894	99.993	8.556
	104.995	9.09064	105.009	8.129	104.994	5.984	105.004	7.25671	104.993	8.519
	109.995	9.03682	110.009	8.13	109.994	6.01	110.004	7.24838	109.993	8.506
	114.995	9.05752	115.008	8.106	114.994	6.021	115.004	7.33283	114.993	8.474
	119.995	9.07274	120.009	8.042	119.994	6.105	120.004	7.36954	119.993	8.455
	124.995	9.03541	125.009	7.978	124.994	6.149	125.004	7.38817	124.994	8.427
	129.995	9.05123	130.009	7.967	129.994	6.207	130.003	7.46475	129.993	8.399
	134.995	9.04469	135.009	7.984	134.994	6.156	135.004	7.52452	134.994	8.379
	139.995	9.03253	140.008	8.017	139.994	6.18	140.004	7.59962	139.993	8.358
	144.995	9.04578	145.009	8.018	144.994	6.164	145.004	7.64097	144.993	8.332
	149.995	9.09584	150.009	8.003	149.994	6.168	150.004	7.70989	149.993	8.278
	154.995	9.08059	155.009	7.965	154.994	6.165	155.004	7.83351	154.993	8.252
	159.995	9.00412	160.009	7.964	159.994	6.203	160.003	7.93339	159.994	8.228
	164.995	9.00757	165.008	7.973	164.994	6.203	165.003	8.03352	164.994	8.212
	169.995	8.9999	170.009	7.957	169.994	6.224	170.004	8.11479	169.993	8.197
	174.995	8.95132	175.009	7.961	174.994	6.187	175.004	8.19225	174.993	8.228
	179.995	8.9943	180.009	7.914	179.994	6.236	180.004	8.2902	179.994	8.311
	184.995	8.94134	185.009	7.887	184.994	6.281	185.004	8.39618	184.994	8.335
	189.995	8.99837	190.008	7.926	189.994	6.366	190.004	8.4517	189.993	8.368
	194.995	9.0385	195.009	7.923	194.994	6.379	195.003	8.41982	194.993	8.366
	199.995	9.04611	200.009	7.929	199.994	6.416	200.004	8.35501	199.993	8.335
	204.995	9.05323	205.009	7.901	204.994	6.315	205.004	8.37045	204.993	8.322
	209.995	9.15707	210.009	8.073	209.994	6.362	210.004	8.4413	209.993	8.299
	214.995	9.09095	215.009	8.172	214.994	6.395	215.004	8.41316	214.993	8.272
	219.995	9.06877	220.009	8.194	219.994	6.375	220.004	8.3881	219.994	8.244
	224.995	9.05549	225.009	8.244	224.994	6.393	225.004	8.33675	224.994	8.241
	229.995	9.03361	230.009	8.267	229.994	6.393	230.004	8.28667	229.994	8.199
	234.995	9.03216	235.009	8.31	234.994	6.365	235.004	8.21092	234.993	8.19
	239.995	8.97928	240.009	8.335	239.994	6.253	240.004	8.18162	239.994	8.197
	244.995	8.92279	245.009	8.384	244.994	6.292	245.004	8.14628	244.994	8.181
	249.995	8.85048	250.009	8.435	249.994	6.28	250.004	8.05695	249.993	8.169
	254.995	8.88244	255.009	8.429	254.994	6.304	255.003	7.78365	254.993	8.193
	259.995	8.88083	260.008	8.418	259.994	6.319	260.004	7.78286	259.993	8.177
	264.995	8.85655	265.009	8.361	264.994	6.291	265.004	7.85238	264.994	8.155
	269.995	8.91687	270.008	8.405	269.994	6.308	270.004	7.91973	269.993	8.143
	274.995	8.86193	275.009	8.529	274.994	6.279	275.004	7.97811	274.994	8.177
	279.995	8.87205	280.009	8.538	279.994	6.318	280.004	8.13918	279.993	8.272
	284.995	8.84931	285.008	8.482	284.994	6.418	285.004	8.20959	284.993	8.336
	289.995	8.80953	290.008	8.575	289.994	6.477	290.004	8.23186	289.994	8.324
	294.995	8.81882	295.009	8.664	294.994	6.463	295.004	8.23269	294.993	8.334
	299.995	8.87824	300.008	8.673	299.994	6.449	300.004	8.21902	299.993	8.338
	304.995	8.82746	305.008	8.663	304.994	6.446	305.004	8.23218	304.994	8.341
	309.995	8.80327	310.008	8.617	309.994	6.445	310.004	8.23984	309.994	8.336
	314.995	8.85304	315.008	8.674	314.994	6.433	315.004	8.20181	314.994	8.34
	319.995	8.83268	320.009	8.702	319.994	6.443	320.004	8.23243	319.994	8.324
	324.995	8.83109	325.009	8.689	324.994	6.447	325.004	8.24998	324.994	8.317
	329.995	8.8256	330.008	8.702	329.994	6.465	330.004	8.20909	329.993	8.304
	334.995	8.77272	335.009	8.706	334.994	6.486	335.004	8.20186	334.994	8.268
	339.995	8.78199	340.009	8.704	339.994	6.496	340.004	8.22283	339.994	8.276
	344.995	8.7487	345.008	8.709	344.994	6.513	345.004	8.20629	344.993	8.218
	349.995	8.73787	350.009	8.963	349.994	6.553	350.004	8.18671	349.993	8.221
	354.995	8.70937	355.008	9.023	354.994	6.559	355.004	8.22794	354.994	8.209
	359.995	8.74718	360.009	9.056	359.994	6.582	360.004	8.2578	359.993	8.224
	364.995	8.70865	365.008	9.032	364.994	6.574	365.004	8.24005	364.994	8.221
	369.995	8.70942	370.008	9.105	369.994	6.598	370.004	8.32776	369.993	8.248
	374.995	8.69175	375.009	8.864	374.994	6.585	375.004	8.30359	374.994	8.344
	379.995	8.67488	380.008	8.744	379.994	6.574	380.003	8.3529	379.993	8.286
	384.995	8.67486	385.009	8.765	384.994	6.56	385.004	8.35548	384.994	8.168
	389.995	8.72715	390.009	8.778	389.994	6.561	390.004	8.3879	389.994	8.219
	394.995	8.65041	395.009	8.761	394.994	6.506	395.004	8.3537	394.993	8.245
	399.995	8.66187	400.008	8.781	399.994	6.508	400.003	8.38187	399.993	8.241
	404.995	8.64509	405.009	8.809	404.994	6.498	405.004	8.32446	404.994	8.239
	409.995	8.69032	410.009	8.791	409.994	6.486	410.003	8.36643	409.993	8.23
	414.995	8.65741	415.009	8.825	414.994	6.498	415.004	8.35525	414.993	8.233
	419.995	8.64222	420.009	8.84	419.994	6.483	420.004	8.37647	419.993	8.221
	424.995	8.62555	425.008	8.835	424.994	6.478	425.004	8.406	424.993	8.23
	429.995	8.60201	430.008	8.831	429.994	6.491	430.003	8.43499	429.993	8.246
	434.995	8.60595	435.009	8.845	434.994	6.48	435.003	8.42897	434.993	8.269
	439.995	8.57486	440.009	8.844	439.994	6.472	440.004	8.3809	439.993	8.282
	444.995	8.55075	445.009	8.852	444.994	6.434	445.004	8.36732	444.994	8.256
	449.995	8.59109	450.009	8.891	449.994	6.38	450.004	8.36036	449.993	8.254
	454.995	8.52073	455.008	8.826	454.994	6.385	455.004	8.45189	454.994	8.333
	459.995	8.51632	460.009	8.823	459.994	6.406	460.004	8.58813	459.994	8.382
	464.995	8.57678	465.009	8.806	464.994	6.415	465.004	8.45387	464.994	8.394
	469.995	8.54257	470.009	8.753	469.994	6.42	470.004	8.43496	469.993	8.393
	474.995	8.52373	475.009	8.744	474.994	6.427	475.003	8.42421	474.993	8.381
	479.995	8.58205	480.008	8.729	479.994	6.47	480.004	8.46015	479.993	8.384
	484.995	8.57123	485.009	8.723	484.994	6.452	485.004	8.47283	484.994	8.41
	489.995	8.52658	490.009	8.996	489.994	6.465	490.004	8.49006	489.994	8.418
	494.995	8.57647	495.008	9.081	494.994	6.487	495.004	8.46482	494.993	8.404
	499.995	8.54395	500.008	9.128	499.994	6.469	500.004	8.43581	499.993	8.427
	504.995	8.57729	505.009	9.15	504.994	6.45	505.004	8.39305	504.993	8.505
	509.995	8.60104	510.009	9.145	509.994	6.446	510.004	8.32479	509.994	8.511
	514.995	8.56305	515.008	9.127	514.994	6.433	515.004	8.36101	514.994	8.576
	519.995	8.53366	520.008	9.102	519.994	6.429	520.004	8.38084	519.993	8.592
	524.995	8.50429	525.009	9.116	524.994	6.405	525.004	8.36218	524.994	8.608
	529.995	8.56241	530.009	9.094	529.994	6.435	530.004	8.39037	529.993	8.626
	534.995	8.56093	535.009	9.085	534.994	6.431	535.004	8.01289	534.993	8.638
	539.995	8.5663	540.009	9.105	539.994	6.401	540.004	7.59861	539.994	8.65
	544.995	8.50509	545.008	9.125	544.994	6.418	545.004	7.51019	544.993	8.648
	549.995	8.4931	550.009	9.146	549.994	6.399	550.003	7.55636	549.994	8.654
	554.995	8.49774	555.008	9.172	554.994	6.398	555.004	7.86612	554.994	8.7
	559.995	8.48726	560.009	9.135	559.994	6.388	560.004	7.93243	559.994	8.73
	564.995	8.5054	565.009	9.102	564.994	6.39	565.004	7.89578	564.993	8.737
	569.995	8.55743	570.009	9.1	569.994	6.388	570.004	7.90588	569.993	8.741
	574.995	8.52858	575.008	9.071	574.994	6.383	575.004	8.00583	574.994	8.751
	579.995	8.57254	580.009	9.074	579.994	6.394	580.003	8.14343	579.993	8.763
	584.995	8.53614	585.009	9.109	584.994	6.425	585.004	8.05603	584.993	8.746
	589.995	8.52485	590.009	9.028	589.994	6.448	590.004	7.97652	589.993	8.776
	594.995	8.57096	595.008	8.974	594.994	6.459	595.004	7.84294	594.993	8.714
	599.995	8.62093	600.009	8.945	599.994	6.455	600.004	7.89985	599.993	8.641
	604.995	8.59715	605.009	8.991	604.994	6.478	605.004	7.62622	604.993	8.634
	609.995	8.56218	610.009	9	609.994	6.491	610.004	8.14433	609.994	8.637
	614.995	8.57799	615.009	9.036	614.994	6.491	615.004	8.14423	614.994	8.618
	619.995	8.65612	620.009	9.03	619.994	6.477	620.004	8.12566	619.993	8.619
	624.995	8.7074	625.009	9.02	624.994	6.464	625.004	8.08774	624.993	8.622
	629.995	8.74369	630.008	9	629.994	6.454	630.004	7.96462	629.994	8.594
	634.995	8.7359	635.009	8.982	634.994	6.457	635.004	7.89173	634.993	8.589
	639.995	8.74983	640.009	8.959	639.994	6.47	640.004	7.43642	639.993	8.592
	644.995	8.7333	645.009	9.023	644.994	6.483	645.004	8.11081	644.994	8.563
	649.995	8.73814	650.008	9	649.994	6.453	650.004	8.11815	649.993	8.509
	654.995	8.69973	655.009	9.034	654.994	6.449	655.003	8.17384	654.994	8.51
	659.995	8.69447	660.009	9.034	659.994	6.495	660.004	8.20236	659.994	8.542
	664.995	8.64597	665.008	9.022	664.994	6.504	665.004	8.21041	664.993	8.522
	669.994	8.65128	670.008	9.019	669.994	6.48	670.003	8.12765	669.994	8.559
	674.995	8.6714	675.009	9.078	674.994	6.466	675.004	8.07132	674.994	8.589
	679.995	8.66311	680.009	9.114	679.994	6.468	680.003	8.07378	679.993	8.597
	684.995	8.66403	685.009	9.122	684.994	6.463	685.004	8.0387	684.993	8.596
	689.995	8.66996	690.009	9.129	689.994	6.471	690.004	8.00022	689.994	8.6
	694.995	8.65768	695.009	9.131	694.994	6.469	695.004	7.05025	694.994	8.607
	699.995	8.66144	700.009	9.148	699.994	6.454	700.004	7.13911	699.994	8.605
	704.995	8.70223	705.009	9.143	704.994	6.473	705.004	7.50399	704.994	8.616
	709.995	8.63312	710.008	9.115	709.994	6.491	710.004	7.91211	709.994	8.553
	714.995	8.67303	715.009	9.131	714.994	6.498	715.004	7.72562	714.993	8.55
	719.995	8.68232	720.008	9.186	719.994	6.488	720.004	7.15062	719.994	8.562
	724.995	8.67858	725.008	9.157	724.994	6.49	725.004	7.80965	724.993	8.585
	729.995	8.64485	730.009	9.16	729.994	6.476	730.004	7.97435	729.994	8.612
	734.995	8.65234	735.008	9.159	734.994	6.495	735.004	7.8616	734.993	8.628
	739.995	8.62662	740.009	9.13	739.994	6.487	740.004	7.97507	739.993	8.638
	744.995	8.66089	745.008	9.132	744.994	6.483	745.004	6.72089	744.993	8.717
	749.995	8.64361	750.009	9.169	749.994	6.459	750.004	6.70635	749.993	8.774
	754.995	8.58302	755.008	9.173	754.994	6.471	755.004	6.5058	754.993	8.772
	759.995	8.6191	760.008	9.134	759.994	6.468	760.004	5.73402	759.994	8.62
	764.995	8.60164	765.009	9.112	764.994	6.481	765.004	6.7711	764.993	8.662
	769.995	8.61312	770.009	9.098	769.994	6.457	770.004	6.10559	769.994	8.624
	774.995	8.65151	775.008	9.095	774.994	6.489	775.004	7.21032	774.994	8.603
	779.995	8.64202	780.008	9.176	779.994	6.468	780.004	6.43088	779.994	8.563
	784.995	8.64885	785.009	9.153	784.994	6.461	785.004	7.25702	784.994	8.571
	789.995	8.66189	790.008	9.164	789.994	6.459	790.004	7.01832	789.993	8.535
	794.995	8.65346	795.009	9.215	794.994	6.487	795.004	6.51101	794.994	8.493
	799.995	8.60004	800.009	9.201	799.994	6.492	800.004	6.35723	799.994	8.473
	804.995	8.61006	805.009	9.162	804.994	6.507	805.004	7.79141	804.994	8.424
	809.995	8.66227	810.008	9.134	809.994	6.494	810.004	8.05578	809.994	8.485
	814.995	8.71242	815.008	9.114	814.994	6.489	815.004	7.87833	814.994	8.515
	819.995	8.69374	820.009	9.148	819.994	6.484	820.004	7.01672	819.994	8.506
	824.995	8.71454	825.009	9.124	824.994	6.542	825.004	6.1069	824.994	8.53
	829.995	8.6952	830.009	9.103	829.994	6.64	830.004	6.29543	829.993	8.546
	834.995	8.68514	835.009	9.123	834.994	6.651	835.004	6.87191	834.994	8.579
	839.995	8.7432	840.009	9.104	839.994	6.668	840.004	6.3163	839.993	8.649
	844.995	8.7122	845.008	9.088	844.994	6.672	845.003	7.28274	844.993	8.668
	849.995	8.71919	850.008	9.1	849.994	6.707	850.004	6.08866	849.993	8.62
	854.995	8.75629	855.009	9.134	854.994	6.682	855.004	6.8894	854.993	8.577
	859.995	8.69884	860.009	9.158	859.994	6.675	860.003	6.75051	859.993	8.616
	864.995	8.72424	865.009	9.15	864.994	6.691	865.003	7.34422	864.994	8.643
	869.995	8.77308	870.009	9.146	869.994	6.704	870.004	6.21448	869.994	8.657
	874.995	8.7126	875.008	9.163	874.994	6.668	875.004	6.96831	874.994	8.685
	879.995	8.71879	880.008	9.154	879.994	6.644	880.004	5.83905	879.993	8.636
	884.995	8.75036	885.009	9.163	884.994	6.646	885.004	6.33742	884.994	8.773
	889.995	8.79462	890.009	9.151	889.994	6.67	890.004	6.32221	889.993	8.763
	894.995	8.77749	895.009	9.153	894.994	6.665	895.004	6.73035	894.993	8.757
	899.995	8.82045	900.008	9.138	899.994	6.661	900.004	7.31211	899.994	8.759
	904.995	8.75342	905.009	9.15	904.994	6.689	905.004	6.50683	904.993	8.781
	909.995	8.76041	910.009	9.14	909.994	6.674	910.004	7.4605	909.993	8.757
	914.995	8.80705	915.008	9.153	914.994	6.65	915.004	7.4025	914.993	8.764
	919.995	8.78746	920.008	9.184	919.994	6.574	920.004	7.71905	919.994	8.715
	924.995	8.78667	925.009	9.157	924.994	6.538	925.004	6.65371	924.993	8.712
	929.995	8.83589	930.009	9.239	929.994	6.54	930.004	6.08408	929.993	8.721
	934.995	8.7727	935.009	9.212	934.994	6.52	935.003	6.74012	934.993	8.676
	939.995	8.7634	940.009	9.259	939.994	6.518	940.004	6.48946	939.993	8.735
	944.995	8.77425	945.009	9.224	944.994	6.49	945.004	7.41312	944.994	8.695
	949.995	8.75487	950.009	9.258	949.994	6.469	950.004	6.35325	949.993	8.703
	954.995	8.7766	955.009	9.277	954.994	6.458	955.004	6.99717	954.994	8.713
	959.995	8.82649	960.009	9.274	959.994	6.477	960.004	6.39209	959.993	8.693
	964.995	8.81869	965.009	9.261	964.994	6.494	965.004	6.12706	964.993	8.702
	969.995	8.78978	970.008	9.292	969.994	6.511	970.004	6.0682	969.994	8.697
	974.995	8.82565	975.009	9.296	974.994	6.499	975.004	7.31871	974.993	8.702
	979.995	8.84289	980.008	9.252	979.994	6.485	980.004	6.29781	979.994	8.635
	984.995	8.79756	985.008	9.244	984.994	6.472	985.004	7.19973	984.993	8.673
	989.995	8.8046	990.009	9.23	989.994	6.482	990.004	7.19471	989.994	8.685
	994.995	8.8054	995.009	9.227	994.994	6.473	995.004	7.27803	994.993	8.705
	999.995	8.79215	1000.01	9.24	999.994	6.491	1000	5.9173	999.993	8.678
	1004.99	8.79758	1005.01	9.273	1004.99	6.507	1005	5.98824	1004.99	8.665
	1010	8.76343	1010.01	9.262	1009.99	6.513	1010	6.26582	1009.99	8.645
	1014.99	8.70862	1015.01	9.294	1014.99	6.513	1015	6.00815	1014.99	8.607
	1019.99	8.73872	1020.01	9.314	1019.99	6.508	1020	6.28858	1019.99	8.628
	1024.99	8.6979	1025.01	9.343	1024.99	6.529	1025	6.92426	1024.99	8.675
	1029.99	8.73946	1030.01	9.334	1029.99	6.508	1030	6.78336	1029.99	8.734
	1034.99	8.76188	1035.01	9.366	1034.99	6.495	1035	6.37888	1034.99	8.726
	1039.99	8.7371	1040.01	9.333	1039.99	6.496	1040	6.43675	1039.99	8.682
	1045	8.72631	1045.01	9.296	1044.99	6.493	1045	7.60098	1044.99	8.683
	1049.99	8.77404	1050.01	9.277	1049.99	6.528	1050	6.77337	1049.99	8.737
	1055	8.7299	1055.01	9.264	1054.99	6.524	1055	7.50794	1054.99	8.689
	1059.99	8.70987	1060.01	9.169	1059.99	6.523	1060	7.28334	1059.99	8.689
	1064.99	8.73998	1065.01	9.191	1064.99	6.497	1065	6.72313	1064.99	8.685
	1070	8.67765	1070.01	9.213	1069.99	6.492	1070	7.03676	1069.99	8.686
	1074.99	8.68148	1075.01	9.175	1074.99	6.499	1075	7.58633	1074.99	8.661
	1080	8.7153	1080.01	9.209	1079.99	6.487	1080	6.78217	1079.99	8.66
	1085	8.67842	1085.01	9.225	1084.99	6.49	1085	7.54757	1084.99	8.772
	1089.99	8.69608	1090.01	9.192	1089.99	6.488	1090	7.55509	1089.99	8.805
	1094.99	8.70966	1095.01	9.178	1094.99	6.487	1095	7.55009	1094.99	8.798
	1100	8.64911	1100.01	9.157	1099.99	6.501	1100	6.08824	1099.99	8.808
	1105	8.63996	1105.01	9.124	1104.99	6.515	1105	7.47479	1104.99	8.799
	1109.99	8.65522	1110.01	9.118	1109.99	6.507	1110	6.7407	1109.99	8.733
	1114.99	8.63387	1115.01	9.118	1114.99	6.512	1115	7.52863	1114.99	8.765
	1119.99	8.69736	1120.01	9.126	1119.99	6.504	1120	7.03054	1119.99	8.755
	1125	8.66592	1125.01	9.1	1124.99	6.505	1125	6.36838	1124.99	8.758
	1130	8.67279	1130.01	9.093	1129.99	6.524	1130	6.96856	1129.99	8.752
	1134.99	8.66135	1135.01	9.097	1134.99	6.485	1135	6.67829	1134.99	8.752
	1140	8.72654	1140.01	9.118	1139.99	6.5	1140	6.50098	1139.99	8.741
	1144.99	8.70783	1145.01	9.136	1144.99	6.508	1145	7.18267	1144.99	8.776
	1149.99	8.69022	1150.01	9.191	1149.99	6.503	1150	8.03533	1149.99	8.874
	1154.99	8.6925	1155.01	9.187	1154.99	6.53	1155	8.30222	1154.99	8.907
	1160	8.66271	1160.01	9.202	1159.99	6.529	1160	8.08118	1159.99	8.903
	1165	8.67338	1165.01	9.181	1164.99	6.517	1165	7.47779	1164.99	8.903
	1169.99	8.69247	1170.01	9.222	1169.99	6.532	1170	6.56206	1169.99	8.913
	1175	8.63065	1175.01	9.213	1174.99	6.557	1175	6.68254	1174.99	8.916
	1179.99	8.65043	1180.01	9.203	1179.99	6.571	1180	6.93415	1179.99	8.924
	1184.99	8.57159	1185.01	9.213	1184.99	6.585	1185	6.38993	1184.99	8.9
	1190	8.55725	1190.01	9.208	1189.99	6.583	1190	6.86498	1189.99	8.922
	1195	8.55722	1195.01	9.215	1194.99	6.585	1195	6.38336	1194.99	8.94
	1199.99	8.57376	1200.01	9.211	1199.99	6.559	1200	7.19403	1199.99	8.906
	1204.99	8.55719	1205.01	9.206	1204.99	6.547	1205	6.88129	1204.99	8.893
	1209.99	8.54666	1210.01	9.217	1209.99	6.509	1210	6.79643	1209.99	8.981
	1214.99	8.5399	1215.01	9.231	1214.99	6.556	1215	6.77767	1214.99	8.995
	1219.99	8.54141	1220.01	9.213	1219.99	6.564	1220	6.70333	1219.99	8.967
	1224.99	8.58138	1225.01	9.256	1224.99	6.588	1225	7.07519	1224.99	8.969
	1230	8.6018	1230.01	9.267	1229.99	6.583	1230	6.52436	1229.99	8.934
	1234.99	8.60254	1235.01	9.252	1234.99	6.595	1235	7.27083	1234.99	8.948
	1240	8.58261	1240.01	9.263	1239.99	6.611	1240	6.7811	1239.99	9.026
	1244.99	8.59014	1245.01	9.281	1244.99	6.602	1245	7.28388	1244.99	9.019
	1250	8.57431	1250.01	9.228	1249.99	6.605	1250	7.20882	1249.99	8.972
	1254.99	8.56525	1255.01	9.219	1254.99	6.64	1255	6.66027	1254.99	9.011
	1259.99	8.59017	1260.01	9.225	1259.99	6.638	1260	6.75832	1259.99	8.973
	1265	8.557	1265.01	9.202	1264.99	6.629	1265	7.81593	1264.99	8.924
	1269.99	8.54349	1270.01	9.162	1269.99	6.638	1270	7.14037	1269.99	8.923
	1274.99	8.53825	1275.01	9.176	1274.99	6.653	1275	7.76645	1274.99	8.916
	1279.99	8.524	1280.01	9.183	1279.99	6.613	1280	7.37783	1279.99	8.979
	1285	8.53238	1285.01	9.18	1284.99	6.641	1285	6.9728	1284.99	8.863
	1290	8.53389	1290.01	9.156	1289.99	6.612	1290	7.22861	1289.99	8.828
	1295	8.52117	1295.01	9.182	1294.99	6.636	1295	6.76777	1294.99	8.831
	1300	8.52046	1300.01	9.177	1299.99	6.643	1300	7.83596	1299.99	8.821
	1304.99	8.51443	1305.01	9.171	1304.99	6.642	1305	7.97072	1304.99	8.866
	1310	8.4995	1310.01	9.159	1309.99	6.64	1310	7.08182	1309.99	8.848
	1314.99	8.48313	1315.01	9.164	1314.99	6.625	1315	7.54174	1314.99	8.854
	1319.99	8.47495	1320.01	9.184	1319.99	6.628	1320	6.93817	1319.99	8.827
	1324.99	8.45495	1325.01	9.293	1324.99	6.61	1325	6.91329	1324.99	8.809
	1330	8.45789	1330.01	9.317	1329.99	6.613	1330	6.70373	1329.99	8.837
	1335	8.44235	1335.01	9.28	1334.99	6.6	1335	6.64997	1334.99	8.835
	1339.99	8.42659	1340.01	9.322	1339.99	6.599	1340	7.46949	1339.99	8.834
	1345	8.40815	1345.01	9.295	1344.99	6.563	1345	6.85603	1344.99	8.863
	1349.99	8.41261	1350.01	9.294	1349.99	6.554	1350	7.43605	1349.99	8.867
	1354.99	8.38985	1355.01	9.324	1354.99	6.54	1355	6.76199	1354.99	8.828
	1360	8.40535	1360.01	9.352	1359.99	6.529	1360	7.35718	1359.99	8.754
	1364.99	8.4159	1365.01	9.381	1364.99	6.488	1365	7.03707	1364.99	8.79
	1369.99	8.41809	1370.01	9.349	1369.99	6.468	1370	7.36194	1369.99	8.747
	1375	8.40333	1375.01	9.349	1374.99	6.52	1375	6.98235	1374.99	8.756
	1380	8.39752	1380.01	9.337	1379.99	6.466	1380	7.78651	1379.99	8.792
	1385	8.39317	1385.01	9.41	1384.99	6.47	1385	6.9926	1384.99	8.773
	1390	8.38882	1390.01	9.404	1389.99	6.495	1390	6.8862	1389.99	8.736
	1395	8.38801	1395.01	9.474	1394.99	6.501	1395	7.12354	1394.99	8.743
	1399.99	8.37187	1400.01	9.44	1399.99	6.504	1400	7.36043	1399.99	8.769
	1405	8.35579	1405.01	9.413	1404.99	6.513	1405	7.9916	1404.99	8.733
	1410	8.35648	1410.01	9.46	1409.99	6.511	1410	7.36568	1409.99	8.761
	1414.99	8.37327	1415.01	9.448	1414.99	6.531	1415	7.62605	1414.99	8.76
	1419.99	8.36633	1420.01	9.437	1419.99	6.538	1420	6.91762	1419.99	8.775
	1425	8.36848	1425.01	9.477	1424.99	6.523	1425	6.86694	1424.99	8.754
	1430	8.36637	1430.01	9.485	1429.99	6.541	1430	7.32898	1429.99	8.758
	1434.99	8.35464	1435.01	9.541	1434.99	6.547	1435	7.97538	1434.99	8.749
	1439.99	8.36302	1440.01	9.439	1439.99	6.532	1440	8.30507	1439.99	8.739
	1445	8.34767	1445.01	9.42	1444.99	6.502	1445	6.74522	1444.99	8.717
	1449.99	8.36074	1450.01	9.39	1449.99	6.482	1450	6.86804	1449.99	8.729
	1454.99	8.35935	1455.01	9.383	1454.99	6.481	1455	6.84694	1454.99	8.72
	1460	8.38925	1460.01	9.362	1459.99	6.483	1460	7.85608	1459.99	8.708
	1465	8.38194	1465.01	9.33	1464.99	6.48	1465	7.7369	1464.99	8.717
	1469.99	8.37023	1470.01	9.314	1469.99	6.496	1470	7.02334	1469.99	8.701
	1475	8.3709	1475.01	9.297	1474.99	6.514	1475	7.1517	1474.99	8.738
	1480	8.35989	1480.01	9.338	1479.99	6.493	1480	7.72723	1479.99	8.719
	1485	8.38102	1485.01	9.379	1484.99	6.518	1485	7.94151	1484.99	8.707
	1490	8.37665	1490.01	9.316	1489.99	6.533	1490	7.01193	1489.99	8.716
	1494.99	8.37522	1495.01	9.305	1494.99	6.519	1495	6.95715	1494.99	8.698
	1499.99	8.39557	1500.01	9.335	1499.99	6.523	1500	6.9061	1499.99	8.708
	1504.99	8.39263	1505.01	9.316	1504.99	6.514	1505	7.46737	1504.99	8.629
	1509.99	8.37433	1510.01	9.344	1509.99	6.532	1510	6.79948	1509.99	8.675
	1515	8.38719	1515.01	9.369	1514.99	6.564	1515	7.32579	1514.99	8.658
	1520	8.3952	1520.01	9.338	1519.99	6.562	1520	7.06124	1519.99	8.627
	1524.99	8.4057	1525.01	9.364	1524.99	6.545	1525	7.57128	1524.99	8.686
	1530	8.4021	1530.01	9.307	1529.99	6.544	1530	7.07822	1529.99	8.688
	1534.99	8.3976	1535.01	9.342	1534.99	6.564	1535	7.31332	1534.99	8.642
	1540	8.40418	1540.01	9.347	1539.99	6.585	1540	7.4369	1539.99	8.694
	1544.99	8.39831	1545.01	9.298	1544.99	6.582	1545	7.28471	1544.99	8.644
	1549.99	8.40528	1550.01	9.278	1549.99	6.599	1550	7.22213	1549.99	8.657
	1555	8.40821	1555.01	9.272	1554.99	6.598	1555	7.56655	1554.99	8.569
	1559.99	8.45042	1560.01	9.307	1559.99	6.621	1560	7.50373	1559.99	8.641
	1564.99	8.47047	1565.01	9.321	1564.99	6.534	1565	7.31216	1564.99	8.639
	1569.99	8.46745	1570.01	9.292	1569.99	6.576	1570	7.33099	1569.99	8.636
	1575	8.47263	1575.01	9.285	1574.99	6.655	1575	7.14561	1574.99	8.678
	1579.99	8.44365	1580.01	9.233	1579.99	6.476	1580	7.52373	1579.99	8.676
	1585	8.45249	1585.01	9.262	1584.99	6.516	1585	7.00574	1584.99	8.631
	1590	8.43533	1590.01	9.23	1589.99	6.445	1590	7.58719	1589.99	8.708
	1594.99	8.43756	1595.01	9.224	1594.99	6.479	1595	7.60073	1594.99	8.737
	1600	8.43975	1600.01	9.227	1599.99	6.544	1600	7.74732	1599.99	8.719
	1604.99	8.44933	1605.01	9.235	1604.99	6.542	1605	7.8877	1604.99	8.682
	1609.99	8.4493	1610.01	9.195	1609.99	6.571	1610	7.95704	1609.99	8.675
	1614.99	8.4649	1615.01	9.224	1614.99	6.596	1615	7.98625	1614.99	8.662
	1619.99	8.46041	1620.01	9.213	1619.99	6.608	1620	8.02961	1619.99	8.629
	1624.99	8.45669	1625.01	9.196	1624.99	6.626	1625	8.01515	1624.99	8.62
	1630	8.46555	1630.01	9.226	1629.99	6.624	1630	8.02342	1629.99	8.68
	1634.99	8.45591	1635.01	9.251	1634.99	6.556	1635	7.95097	1634.99	8.58
	1639.99	8.46033	1640.01	9.244	1639.99	6.603	1640	7.94726	1639.99	8.535
	1645	8.45786	1645.01	9.225	1644.99	6.59	1645	7.9424	1644.99	8.53
	1649.99	8.47043	1650.01	9.238	1649.99	6.616	1650	7.98199	1649.99	8.54
	1654.99	8.45044	1655.01	9.256	1654.99	6.633	1655	7.98857	1654.99	8.523
	1659.99	8.44304	1660.01	9.275	1659.99	6.643	1660	8.00707	1659.99	8.506
	1664.99	8.44078	1665.01	9.313	1664.99	6.632	1665	8.0421	1664.99	8.486
	1669.99	8.45491	1670.01	9.308	1669.99	6.603	1670	8.06745	1669.99	8.48
	1675	8.49143	1675.01	9.321	1674.99	6.614	1675	8.14545	1674.99	8.482
	1679.99	8.49662	1680.01	9.297	1679.99	6.602	1680	8.14645	1679.99	8.475
	1684.99	8.48991	1685.01	9.319	1684.99	6.586	1685	8.19091	1684.99	8.429
	1689.99	8.49881	1690.01	9.337	1689.99	6.597	1690	8.22163	1689.99	8.405
	1694.99	8.50178	1695.01	9.384	1694.99	6.602	1695	8.2475	1694.99	8.367
	1699.99	8.50701	1700.01	9.406	1699.99	6.593	1700	8.25312	1699.99	8.526
	1704.99	8.50696	1705.01	9.402	1704.99	6.615	1705	8.2813	1704.99	8.525
	1709.99	8.50547	1710.01	9.381	1709.99	6.601	1710	8.24147	1709.99	8.452
	1714.99	8.50846	1715.01	9.291	1714.99	6.594	1715	8.24075	1714.99	8.402
	1720	8.52786	1720.01	9.31	1719.99	6.59	1720	8.25306	1719.99	8.411
	1724.99	8.52113	1725.01	9.38	1724.99	6.597	1725	8.26098	1724.99	8.378
	1730	8.52037	1730.01	9.33	1729.99	6.588	1730	8.26438	1729.99	8.385
	1734.99	8.52035	1735.01	9.284	1734.99	6.598	1735	8.28538	1734.99	8.417
	1740	8.51888	1740.01	9.309	1739.99	6.604	1740	8.27733	1739.99	8.389
	1744.99	8.51214	1745.01	9.271	1744.99	6.584	1745	8.32095	1744.99	8.446
	1749.99	8.51661	1750.01	9.27	1749.99	6.563	1750	8.33922	1749.99	8.408
	1755	8.52934	1755.01	9.294	1754.99	6.548	1755	8.33337	1754.99	8.368
	1760	8.51509	1760.01	9.319	1759.99	6.543	1760	8.36197	1759.99	8.352
	1764.99	8.5268	1765.01	9.292	1764.99	6.523	1765	8.37834	1764.99	8.387
	1769.99	8.56896	1770.01	9.337	1769.99	6.54	1770	8.39527	1769.99	8.405
	1775	8.54788	1775.01	9.297	1774.99	6.547	1775	8.41996	1774.99	8.342
	1779.99	8.5569	1780.01	9.329	1779.99	6.585	1780	8.42739	1779.99	8.311
	1785	8.54114	1785.01	9.319	1784.99	6.414	1785	8.40377	1784.99	8.316
	1789.99	8.55612	1790.01	9.292	1789.99	6.51	1790	8.42049	1789.99	8.277
	1794.99	8.56818	1795.01	9.311	1794.99	6.553	1795	8.43186	1794.99	8.233
	1800	8.58854	1800.01	9.392	1799.99	6.6	1800	8.38129	1799.99	8.227
	1805	8.56139	1805.01	9.391	1804.99	6.587	1805	8.39455	1804.99	8.262
	1809.99	8.56291	1810.01	9.407	1809.99	6.577	1810	8.39971	1809.99	8.254
	1815	8.5644	1815.01	9.402	1814.99	6.566	1815	8.36071	1814.99	8.245
	1820	8.55762	1820.01	9.377	1819.99	6.587	1820	8.27061	1819.99	8.232
	1825	8.57272	1825.01	9.396	1824.99	6.554	1825	8.26702	1824.99	8.2
	1830	8.58032	1830.01	9.386	1829.99	6.55	1830	8.30982	1829.99	8.216
	1835	8.59998	1835.01	9.355	1834.99	6.551	1835	8.34487	1834.99	8.185
	1839.99	8.55506	1840.01	9.374	1839.99	6.538	1840	8.38155	1839.99	8.249
	1844.99	8.56333	1845.01	9.414	1844.99	6.525	1845	8.43399	1844.99	8.21
	1849.99	8.56333	1850.01	9.408	1849.99	6.513	1850	8.4229	1849.99	8.235
	1854.99	8.57794	1855.01	9.41	1854.99	6.497	1855	8.42508	1854.99	8.2
	1859.99	8.5558	1860.01	9.366	1859.99	6.52	1860	8.44806	1859.99	8.279
	1865	8.55382	1865.01	9.415	1864.99	6.513	1865	8.47561	1864.99	8.221
	1869.99	8.56662	1870.01	9.385	1869.99	6.515	1870	8.48904	1869.99	8.137
	1874.99	8.57642	1875.01	9.422	1874.99	6.538	1875	8.45139	1874.99	8.178
	1880	8.61128	1880.01	9.389	1879.99	6.559	1880	8.43593	1879.99	8.207
	1884.99	8.61051	1885.01	9.4	1884.99	6.563	1885	8.41672	1884.99	8.216
	1889.99	8.61506	1890.01	9.373	1889.99	6.584	1890	8.40716	1889.99	8.247
	1895	8.58782	1895.01	9.371	1894.99	6.592	1895	8.40571	1894.99	8.228
	1899.99	8.58555	1900.01	9.417	1899.99	6.556	1900	8.41087	1899.99	8.221
	1904.99	8.59462	1905.01	9.452	1904.99	6.567	1905	8.38957	1904.99	8.253
	1910	8.60823	1910.01	9.445	1909.99	6.551	1910	8.37415	1909.99	8.261
	1914.99	8.60519	1915.01	9.398	1914.99	6.534	1915	8.35071	1914.99	8.277
	1919.99	8.61354	1920.01	9.449	1919.99	6.558	1920	8.34553	1919.99	8.282
	1925	8.60292	1925.01	9.394	1924.99	6.559	1925	8.3536	1924.99	8.28
	1929.99	8.5946	1930.01	9.393	1929.99	6.548	1930	8.35214	1929.99	8.272
	1934.99	8.59205	1935.01	9.406	1934.99	6.557	1935	8.35146	1934.99	8.28
	1940	8.6014	1940.01	9.36	1939.99	6.566	1940	8.34697	1939.99	8.274
	1944.99	8.61022	1945.01	9.377	1944.99	6.587	1945	8.33217	1944.99	8.276
	1949.99	8.61781	1950.01	9.361	1949.99	6.609	1950	8.30514	1949.99	8.294
	1955	8.59279	1955.01	9.382	1954.99	6.628	1955	8.30392	1954.99	8.311
	1959.99	8.60188	1960.01	9.436	1959.99	6.637	1960	8.34332	1959.99	8.392
	1964.99	8.58674	1965.01	9.386	1964.99	6.632	1965	8.35872	1964.99	8.378
	1969.99	8.59355	1970.01	9.388	1969.99	6.618	1970	8.37555	1969.99	8.365
	1974.99	8.59885	1975.01	9.416	1974.99	6.614	1975	8.38142	1974.99	8.382
	1979.99	8.61935	1980.01	9.393	1979.99	6.602	1980	8.37114	1979.99	8.419
	1984.99	8.63455	1985.01	9.427	1984.99	6.607	1985	8.38065	1984.99	8.394
	1989.99	8.63151	1990.01	9.405	1989.99	6.611	1990	8.38209	1989.99	8.405
	1995	8.62617	1995.01	9.414	1994.99	6.604	1995	8.39681	1994.99	8.44
	1999.99	8.63074	2000.01	9.378	1999.99	6.577	2000	8.43968	1999.99	8.418
	2004.99	8.6163	2005.01	9.374	2004.99	6.57	2005	8.43922	2004.99	8.461
	2010	8.61554	2010.01	9.392	2009.99	6.583	2010	8.44217	2009.99	8.444
	2014.99	8.63226	2015.01	9.403	2014.99	6.564	2015	8.43106	2014.99	8.388
	2019.99	8.62693	2020.01	9.391	2019.99	6.58	2020	8.4355	2019.99	8.379
	2024.99	8.63302	2025.01	9.426	2024.99	6.592	2025	8.43033	2024.99	8.399
	2030	8.62617	2030.01	9.439	2029.99	6.588	2030	8.43629	2029.99	8.448
	2034.99	8.6353	2035.01	9.379	2034.99	6.587	2035	8.48234	2034.99	8.408
	2039.99	8.63834	2040.01	9.434	2039.99	6.6	2040	8.48037	2039.99	8.453
	2045	8.62617	2045.01	9.491	2044.99	6.606	2045	8.49156	2044.99	8.484
	2050	8.63834	2050.01	9.514	2049.99	6.56	2050	8.49455	2049.99	8.487
	2055	8.63834	2055.01	9.552	2054.99	6.557	2055	8.46475	2054.99	8.494
	2060	8.62085	2060.01	9.471	2059.99	6.57	2060	8.48709	2059.99	8.584
	2064.99	8.6353	2065.01	9.49	2064.99	6.566	2065	8.511	2064.99	8.573
	2069.99	8.63073	2070.01	9.485	2069.99	6.565	2070	8.5155	2069.99	8.513
	2074.99	8.62997	2075.01	9.519	2074.99	6.558	2075	8.55907	2074.99	8.523
	2079.99	8.6353	2080.01	9.563	2079.99	6.549	2080	8.58626	2079.99	8.497
	2084.99	8.66199	2085.01	9.594	2084.99	6.542	2085	8.62038	2084.99	8.505
	2090	8.65512	2090.01	9.588	2089.99	6.553	2090	8.59386	2089.99	8.534
	2094.99	8.64902	2095.01	9.589	2094.99	6.571	2095	8.59991	2094.99	8.448
	2099.99	8.65665	2100.01	9.516	2099.99	6.574	2100	8.58549	2099.99	8.491
	2105	8.63682	2105.01	9.498	2104.99	6.583	2105	8.54251	2104.99	8.468
	2109.99	8.63759	2110.01	9.538	2109.99	6.591	2110	8.54551	2109.99	8.461
	2114.99	8.64749	2115.01	9.57	2114.99	6.604	2115	8.60065	2114.99	8.468
	2119.99	8.65894	2120.01	9.61	2119.99	6.609	2120	8.61988	2119.99	8.47
	2124.99	8.65436	2125.01	9.531	2124.99	6.587	2125	8.57827	2124.99	8.53
	2129.99	8.64749	2130.01	9.525	2129.99	6.559	2130	8.61307	2129.99	8.529
	2135	8.64139	2135.01	9.531	2134.99	6.538	2135	8.63205	2134.99	8.537
	2139.99	8.64444	2140.01	9.509	2139.99	6.532	2140	8.64653	2139.99	8.544
	2145	8.647	2145.01	9.518	2144.99	6.55	2145	8.63744	2144.99	8.597
	2149.99	8.66838	2150.01	9.451	2149.99	6.55	2150	8.66948	2149.99	8.552
	2154.99	8.6536	2155.01	9.438	2154.99	6.56	2155	8.66717	2154.99	8.548
	2159.99	8.6615	2160.01	9.46	2159.99	6.581	2160	8.61693	2159.99	8.569
	2164.99	8.66456	2165.01	9.471	2164.99	6.597	2165	8.65953	2164.99	8.519
	2169.99	8.65768	2170.01	9.458	2169.99	6.61	2170	8.69708	2169.99	8.542
	2175	8.65386	2175.01	9.472	2174.99	6.621	2175	8.69789	2174.99	8.548
	2180	8.66151	2180.01	9.484	2179.99	6.648	2180	8.68255	2179.99	8.529
	2184.99	8.66839	2185.01	9.428	2184.99	6.656	2185	8.6963	2184.99	8.538
	2190	8.65082	2190.01	9.279	2189.99	6.643	2190	8.65009	2189.99	8.514
	2195	8.68906	2195.01	9.128	2194.99	6.651	2195	8.63332	2194.99	8.539
	2199.99	8.69213	2200.01	9.024	2199.99	6.64	2200	8.6196	2199.99	8.551
	2205	8.68599	2205.01	8.968	2204.99	6.629	2205	8.60214	2204.99	8.54
	2209.99	8.69367	2210.01	8.889	2209.99	6.61	2210	8.59787	2209.99	8.525
	2215	8.69828	2215.01	8.815	2214.99	6.641	2215	8.62139	2214.99	8.521
	2220	8.69751	2220.01	8.755	2219.99	6.628	2220	8.65644	2219.99	8.592
	2225	8.69291	2225.01	8.72	2224.99	6.627	2225	8.64272	2224.99	8.598
	2230	8.69138	2230.01	8.674	2229.99	6.642	2230	8.61921	2229.99	8.56
	2234.99	8.69215	2235.01	8.663	2234.99	6.634	2235	8.61389	2234.99	8.494
	2240	8.69674	2240.01	8.606	2239.99	6.64	2240	8.6329	2239.99	8.518
	2244.99	8.67911	2245.01	8.587	2244.99	6.669	2245	8.61231	2244.99	8.533
	2250	8.71599	2250.01	8.551	2249.99	6.675	2250	8.66033	2249.99	8.493
	2255	8.68754	2255.01	8.593	2254.99	6.672	2255	8.65345	2254.99	8.5
	2259.99	8.68294	2260.01	8.689	2259.99	6.683	2260	8.70478	2259.99	8.524
	2264.99	8.68907	2265.01	8.708	2264.99	6.686	2265	8.72785	2264.99	8.523
	2269.99	8.70369	2270.01	8.679	2269.99	6.696	2270	8.71628	2269.99	8.485
	2274.99	8.68908	2275.01	8.678	2274.99	6.713	2275	8.72933	2274.99	8.502
	2279.99	8.70752	2280.01	8.725	2279.99	6.687	2280	8.77733	2279.99	8.474
	2284.99	8.68218	2285.01	8.74	2284.99	6.692	2285	8.72704	2284.99	8.447
	2290	8.69061	2290.01	8.73	2289.99	6.707	2290	8.80996	2289.99	8.463
	2294.99	8.69213	2295.01	8.728	2294.99	6.694	2295	8.76028	2294.99	8.498
	2300	8.70057	2300.01	8.714	2299.99	6.722	2300	8.7204	2299.99	8.525
	2305	8.71673	2305.01	8.712	2304.99	6.729	2305	8.69734	2304.99	8.489
	2309.99	8.70596	2310.01	8.742	2309.99	6.714	2310	8.67283	2309.99	8.493
	2315	8.71135	2315.01	8.732	2314.99	6.692	2315	8.72516	2314.99	8.496
	2320	8.70161	2320.01	8.725	2319.99	6.663	2320	8.73059	2319.99	8.573
	2325	8.69547	2325.01	8.761	2324.99	6.645	2325	8.70948	2324.99	8.523
	2329.99	8.70008	2330.01	8.759	2329.99	6.653	2330	8.7237	2329.99	8.52
	2334.99	8.69624	2335.01	8.784	2334.99	6.668	2335	8.70132	2334.99	8.551
	2340	8.70931	2340.01	8.821	2339.99	6.65	2340	8.6864	2339.99	8.534
	2345	8.70315	2345.01	8.864	2344.99	6.659	2345	8.74419	2344.99	8.567
	2350	8.71393	2350.01	8.872	2349.99	6.655	2350	8.78133	2349.99	8.561
	2355	8.72008	2355.01	8.886	2354.99	6.632	2355	8.8502	2354.99	8.569
	2359.99	8.7142	2360.01	8.892	2359.99	6.649	2360	8.81663	2359.99	8.518
	2364.99	8.72035	2365.01	8.881	2364.99	6.642	2365	8.79096	2364.99	8.535
	2369.99	8.71496	2370.01	8.889	2369.99	6.636	2370	8.83068	2369.99	8.516
	2375	8.71343	2375.01	8.902	2374.99	6.637	2375	8.78463	2374.99	8.532
	2379.99	8.72113	2380.01	8.907	2379.99	6.642	2380	8.80495	2379.99	8.567
	2385	8.75895	2385.01	8.912	2384.99	6.647	2385	8.80886	2384.99	8.525
	2390	8.73499	2390.01	8.908	2389.99	6.638	2390	8.80884	2389.99	8.517
	2395	8.75044	2395.01	8.9	2394.99	6.636	2395	8.81353	2394.99	8.545
	2400	8.75742	2400.01	8.932	2399.99	6.637	2400	8.81512	2399.99	8.447
	2405	8.73267	2405.01	8.894	2404.99	6.617	2405	8.82925	2404.99	8.469
	2409.99	8.73962	2410.01	8.846	2409.99	6.624	2410	8.85044	2409.99	8.518
	2414.99	8.74889	2415.01	8.885	2414.99	6.628	2415	8.84096	2414.99	8.454
	2419.99	8.75923	2420.01	8.848	2419.99	6.611	2420	8.82403	2419.99	8.501
	2424.99	8.7515	2425.01	8.82	2424.99	6.625	2425	8.82218	2424.99	8.515
	2429.99	8.76001	2430.01	8.806	2429.99	6.61	2430	8.84745	2429.99	8.465
	2434.99	8.75922	2435.01	8.764	2434.99	6.609	2435	8.85922	2434.99	8.488
	2439.99	8.75303	2440.01	8.776	2439.99	6.624	2440	8.89082	2439.99	8.434
	2444.99	8.74761	2445.01	8.787	2444.99	6.647	2445	8.88438	2444.99	8.471
	2450	8.74762	2450.01	8.761	2449.99	6.607	2450	8.89071	2449.99	8.457
	2454.99	8.73784	2455.01	8.765	2454.99	6.626	2455	8.9113	2454.99	8.451
	2459.99	8.73785	2460.01	8.789	2459.99	6.635	2460	8.88757	2459.99	8.423
	2464.99	8.74094	2465.01	8.79	2464.99	6.633	2465	8.86318	2464.99	8.372
	2470	8.75407	2470.01	8.792	2469.99	6.649	2470	8.88437	2469.99	8.431
	2475	8.7417	2475.01	8.856	2474.99	6.645	2475	8.86459	2474.99	8.44
	2480	8.77266	2480.01	8.855	2479.99	6.635	2480	8.91428	2479.99	8.381
	2484.99	8.77344	2485.01	8.825	2484.99	6.629	2485	8.908	2484.99	8.442
	2489.99	8.70857	2490.01	8.821	2489.99	6.658	2490	8.92843	2489.99	8.412
	2494.99	8.72627	2495.01	8.773	2494.99	6.664	2495	8.88985	2494.99	8.417
	2500	8.72473	2500.01	8.757	2499.99	6.683	2500	8.89035	2499.99	8.4
	2505	8.73398	2505.01	8.727	2504.99	6.697	2505	8.96134	2504.99	8.368
	2509.99	8.73321	2510.01	8.698	2509.99	6.698	2510	8.96051	2509.99	8.402
	2515	8.73707	2515.01	8.691	2514.99	6.703	2515	8.96367	2514.99	8.433
	2519.99	8.73861	2520.01	8.724	2519.99	6.691	2520	8.97246	2519.99	8.393
	2524.99	8.72781	2525.01	8.696	2524.99	6.675	2525	8.95965	2524.99	8.418
	2529.99	8.71319	2530.01	8.702	2529.99	6.671	2530	8.92022	2529.99	8.478
	2534.99	8.73398	2535.01	8.824	2534.99	6.675	2535	8.92582	2534.99	8.49
	2540	8.72243	2540.01	8.86	2539.99	6.678	2540	8.91879	2539.99	8.577
	2544.99	8.71782	2545.01	8.816	2544.99	6.675	2545	8.90299	2544.99	8.708
	2550	8.72319	2550.01	8.81	2549.99	6.675	2550	8.86604	2549.99	9.022
	2554.99	8.70935	2555.01	8.8	2554.99	6.67	2555	8.83105	2554.99	8.696
	2560	8.71551	2560.01	8.808	2559.99	6.678	2560	8.86078	2559.99	8.017
	2564.99	8.70398	2565.01	8.799	2564.99	6.673	2565	8.8428	2564.99	7.414
	2569.99	8.70859	2570.01	8.772	2569.99	6.685	2570	8.8757	2569.99	7.218
	2574.99	8.69477	2575.01	8.784	2574.99	6.699	2575	8.88102	2574.99	7.298
	2579.99	8.69094	2580.01	8.795	2579.99	6.68	2580	8.90783	2579.99	7.536
	2584.99	8.69325	2585.01	8.754	2584.99	6.659	2585	8.8897	2584.99	7.68
	2590	8.67411	2590.01	8.75	2589.99	6.7	2590	8.88342	2589.99	7.768
	2594.99	8.68099	2595.01	8.779	2594.99	6.704	2595	8.89034	2594.99	7.891
	2599.99	8.6634	2600.01	8.797	2599.99	6.709	2600	8.89423	2599.99	7.88
	2604.99	8.6672	2605.01	8.751	2604.99	6.728	2605	8.90918	2604.99	7.84
	2609.99	8.68099	2610.01	8.943	2609.99	6.722	2610	8.92498	2609.99	7.823
	2615	8.68331	2615.01	8.812	2614.99	6.725	2615	8.92253	2614.99	7.79
	2619.99	8.69407	2620.01	8.785	2619.99	6.729	2620	8.94648	2619.99	7.658
	2624.99	8.68413	2625.01	8.749	2624.99	6.729	2625	8.89024	2624.99	7.689
	2629.99	8.68029	2630.01	8.735	2629.99	6.738	2630	8.92588	2629.99	7.655
	2634.99	8.66044	2635.01	8.766	2634.99	6.721	2635	8.93491	2634.99	7.7
	2640	8.64749	2640.01	8.772	2639.99	6.741	2640	8.92075	2639.99	7.658
	2644.99	8.66654	2645.01	8.778	2644.99	6.737	2645	8.62386	2644.99	7.562
	2649.99	8.67648	2650.01	8.79	2649.99	6.711	2650	8.16287	2649.99	7.581
	2654.99	8.67646	2655.01	8.781	2654.99	6.763	2655	7.91934	2654.99	7.54
	2659.99	8.66882	2660.01	8.718	2659.99	6.739	2660	7.67456	2659.99	7.493
	2665	8.67952	2665.01	8.784	2664.99	6.725	2665	7.49256	2664.99	7.378
	2670	8.66042	2670.01	8.743	2669.99	6.727	2670	7.44914	2669.99	7.295
	2674.99	8.65511	2675.01	8.802	2674.99	6.705	2675	7.40042	2674.99	7.304
	2679.99	8.64218	2680.01	8.804	2679.99	6.72	2680	7.42846	2679.99	7.373
	2684.99	8.65205	2685.01	8.835	2684.99	6.745	2685	7.59851	2684.99	7.412
	2689.99	8.64139	2690.01	8.841	2689.99	6.734	2690	7.63242	2689.99	7.549
	2695	8.64064	2695.01	8.876	2694.99	6.748	2695	7.23181	2694.99	7.42
	2700	8.65052	2700.01	8.834	2699.99	6.739	2700	5.99029	2699.99	7.532
	2705	8.64441	2705.01	8.853	2704.99	6.727	2705	5.88843	2704.99	7.649
	2710	8.62848	2710.01	8.805	2709.99	6.724	2710	6.21188	2709.99	7.739
	2714.99	8.62088	2715.01	8.854	2714.99	6.73	2715	6.47613	2714.99	7.728
	2720	8.64759	2720.01	8.87	2719.99	6.737	2720	6.23987	2719.99	7.685
	2725	8.63467	2725.01	8.842	2724.99	6.734	2725	6.4002	2724.99	7.675
	2729.99	8.70096	2730.01	8.845	2729.99	6.742	2730	6.84211	2729.99	7.608
	2734.99	8.69866	2735.01	8.85	2734.99	6.738	2735	6.9382	2734.99	7.594
	2739.99	8.59538	2740.01	8.769	2739.99	6.724	2740	6.62591	2739.99	7.439
	2744.99	8.54954	2745.01	8.811	2744.99	6.739	2745	6.11326	2744.99	7.365
	2750	8.57286	2750.01	8.765	2749.99	6.724	2750	6.39759	2749.99	7.354
	2755	8.58339	2755.01	8.837	2754.99	6.727	2755	5.62226	2754.99	7.307
	2760	8.59397	2760.01	8.848	2759.99	6.725	2760	6.11039	2759.99	7.295
	2764.99	8.69633	2765.01	8.822	2764.99	6.745	2765	6.61991	2764.99	7.286
	2769.99	8.5832	2770.01	8.85	2769.99	6.751	2770	7.66375	2769.99	7.306
	2775	8.57492	2775.01	8.87	2774.99	6.749	2775	7.87819	2774.99	7.31
	2779.99	8.57193	2780.01	8.866	2779.99	6.754	2780	7.71351	2779.99	7.265
	2785	8.5577	2785.01	8.847	2784.99	6.736	2785	6.81803	2784.99	7.382
	2789.99	8.55247	2790.01	8.855	2789.99	6.651	2790	6.74152	2789.99	7.422
	2794.99	8.53817	2795.01	8.827	2794.99	6.702	2795	5.97639	2794.99	7.454
	2799.99	8.52255	2800.01	8.846	2799.99	6.732	2800	6.14865	2799.99	7.485
	2805	8.51812	2805.01	8.852	2804.99	6.737	2805	6.56617	2804.99	7.404
	2810	8.50245	2810.01	8.799	2809.99	6.744	2810	6.24886	2809.99	7.455
	2814.99	8.50023	2815.01	8.848	2814.99	6.735	2815	6.06324	2814.99	7.502
	2820	8.49282	2820.01	8.832	2819.99	6.733	2820	6.53159	2819.99	7.553
	2824.99	8.49903	2825.01	8.83	2824.99	6.739	2825	6.17126	2824.99	7.695
	2829.99	8.49087	2830.01	8.844	2829.99	6.742	2830	6.02055	2829.99	7.742
	2834.99	8.45602	2835.01	8.887	2834.99	6.75	2835	6.27373	2834.99	7.74
	2839.99	8.45538	2840.01	8.875	2839.99	6.744	2840	6.47298	2839.99	7.85
	2844.99	8.43284	2845.01	8.881	2844.99	6.745	2845	6.15943	2844.99	7.957
	2849.99	8.41637	2850.01	8.885	2849.99	6.732	2850	6.12338	2849.99	7.829
	2855	8.39816	2855.01	8.887	2854.99	6.75	2855	6.17278	2854.99	7.787
	2859.99	8.39262	2860.01	8.881	2859.99	6.764	2860	6.25529	2859.99	7.761
			2865.01	8.917	2864.99	6.747	2865	6.61657	2864.99	7.772
			2870.01	8.911	2869.99	6.745	2870	6.97728	2869.99	7.759
			2875.01	8.941	2874.99	6.756	2875	6.99838	2874.99	7.731
			2880.01	8.943	2879.99	6.772	2880	6.87565	2879.99	7.662
			2885.01	8.936	2884.99	6.767	2885	6.30814	2884.99	7.601
			2890.01	8.972	2889.99	6.755	2890	5.98756	2889.99	7.543
									2894.99	7.497
									2899.99	7.438
									2904.99	7.456
									2909.99	7.52
									2914.99	7.439
									2919.99	7.385
