# Supplementary material for: Live and heat-treated Lactiplantibacillus plantarum induce distinct metabolic and immune responses in intestinal epithelial cells
Source: iScience. 2026 Apr 1;29(5):115516. doi: 10.1016/j.isci.2026.115516 (PMC13099361; doi:10.1016/j.isci.2026.115516)
Supplement: Table S4. Gene clusters (I-III) upregulated by heat-treated L. plantarum, related to Figure 3A [file mmc5.xlsx]

## Sheet: Table S4
	Table S4. Gene clusters (I–III) upregulated by heat-treated L. plantarum.
	This table lists DEGs significantly induced in SIEC+BacHT conditions (refer to Fig. 3A).
	Gene list (DEGs FDR <0.001)	Gene list (cluster_Ⅰ_Ⅱ_Ⅲ)	Category	Term	Count	Enrichment p value	Fold Enrichment	Genes	List Total
	ENSSSCG00000017705	ENSSSCG00000017705	KEGG_PATHWAY	Cell cycle	38	2.53306e-19	6.1354	ENSSSCG00000007268, ENSSSCG00000011207, ENSSSCG00000004077, ENSSSCG00000011624, ENSSSCG00000010214, ENSSSCG00000013008, ENSSSCG00000013643, ENSSSCG00000030469, ENSSSCG00000037597, ENSSSCG00000037238, ENSSSCG00000038694, ENSSSCG00000037066, ENSSSCG00000017032, ENSSSCG00000017471, ENSSSCG00000025488, ENSSSCG00000003876, ENSSSCG00000042522, ENSSSCG00000005995, ENSSSCG00000004466, ENSSSCG00000004588,…	369
	ENSSSCG00000036439	ENSSSCG00000036439	KEGG_PATHWAY	Aminoacyl-tRNA biosynthesis	12	1.10623e-06	6.63053	ENSSSCG00000010821, ENSSSCG00000012857, ENSSSCG00000004374, ENSSSCG00000023318, ENSSSCG00000013745, ENSSSCG00000002723, ENSSSCG00000016817, ENSSSCG00000002516, ENSSSCG00000006835, ENSSSCG00000038950, ENSSSCG00000030369, ENSSSCG00000016677	369
	ENSSSCG00000012871	ENSSSCG00000012871	KEGG_PATHWAY	DNA replication	10	6.81064e-06	7.10414	ENSSSCG00000011624, ENSSSCG00000022823, ENSSSCG00000012997, ENSSSCG00000026055, ENSSSCG00000033051, ENSSSCG00000025488, ENSSSCG00000035564, ENSSSCG00000003216, ENSSSCG00000010240, ENSSSCG00000005008	369
	ENSSSCG00000029438	ENSSSCG00000029438	KEGG_PATHWAY	p53 signaling pathway	13	3.8518e-05	4.30985	ENSSSCG00000010448, ENSSSCG00000010214, ENSSSCG00000037597, ENSSSCG00000031741, ENSSSCG00000038694, ENSSSCG00000037066, ENSSSCG00000029438, ENSSSCG00000000002, ENSSSCG00000026454, ENSSSCG00000003112, ENSSSCG00000004588, ENSSSCG00000029326, ENSSSCG00000004894	369
	ENSSSCG00000036618	ENSSSCG00000036618	KEGG_PATHWAY	Biosynthesis of amino acids	12	0.000124526	4.14408	ENSSSCG00000005287, ENSSSCG00000036208, ENSSSCG00000034723, ENSSSCG00000015340, ENSSSCG00000037077, ENSSSCG00000006717, ENSSSCG00000002847, ENSSSCG00000007748, ENSSSCG00000003789, ENSSSCG00000040779, ENSSSCG00000023807, ENSSSCG00000005701	369
	ENSSSCG00000005163	ENSSSCG00000005163	KEGG_PATHWAY	Oocyte meiosis	15	0.00030502	3.10806	ENSSSCG00000004077, ENSSSCG00000011207, ENSSSCG00000010214, ENSSSCG00000007493, ENSSSCG00000051455, ENSSSCG00000014325, ENSSSCG00000030469, ENSSSCG00000036256, ENSSSCG00000037597, ENSSSCG00000026748, ENSSSCG00000003949, ENSSSCG00000017032, ENSSSCG00000004588, ENSSSCG00000029326, ENSSSCG00000000265	369
	ENSSSCG00000032343	ENSSSCG00000032343	KEGG_PATHWAY	TNF signaling pathway	14	0.000674416	3.02698	ENSSSCG00000036956, ENSSSCG00000010448, ENSSSCG00000017705, ENSSSCG00000005163, ENSSSCG00000008959, ENSSSCG00000015579, ENSSSCG00000037449, ENSSSCG00000035598, ENSSSCG00000027529, ENSSSCG00000005838, ENSSSCG00000023737, ENSSSCG00000026940, ENSSSCG00000020970, ENSSSCG00000040961	369
	ENSSSCG00000020970	ENSSSCG00000020970	KEGG_PATHWAY	Progesterone-mediated oocyte maturation	12	0.00108225	3.2432	ENSSSCG00000012307, ENSSSCG00000010214, ENSSSCG00000026748, ENSSSCG00000029509, ENSSSCG00000007493, ENSSSCG00000051455, ENSSSCG00000014325, ENSSSCG00000030469, ENSSSCG00000036256, ENSSSCG00000037597, ENSSSCG00000004588, ENSSSCG00000029326	369
	ENSSSCG00000040779	ENSSSCG00000040779	KEGG_PATHWAY	Cysteine and methionine metabolism	9	0.00128193	4.14408	ENSSSCG00000005287, ENSSSCG00000007278, ENSSSCG00000004392, ENSSSCG00000013659, ENSSSCG00000006717, ENSSSCG00000001488, ENSSSCG00000003789, ENSSSCG00000040779, ENSSSCG00000025486	369
	ENSSSCG00000038521	ENSSSCG00000038521	KEGG_PATHWAY	Biosynthesis of cofactors	15	0.00188165	2.59005	ENSSSCG00000005287, ENSSSCG00000010821, ENSSSCG00000036208, ENSSSCG00000035715, ENSSSCG00000008647, ENSSSCG00000037277, ENSSSCG00000031117, ENSSSCG00000038967, ENSSSCG00000038348, ENSSSCG00000037077, ENSSSCG00000001488, ENSSSCG00000027478, ENSSSCG00000028978, ENSSSCG00000003973, ENSSSCG00000008289	369
	ENSSSCG00000044768	ENSSSCG00000044768	KEGG_PATHWAY	One carbon pool by folate	7	0.00280479	4.83476	ENSSSCG00000036208, ENSSSCG00000007278, ENSSSCG00000037077, ENSSSCG00000003789, ENSSSCG00000040779, ENSSSCG00000031117, ENSSSCG00000008289	369
	ENSSSCG00000010451	ENSSSCG00000010451	KEGG_PATHWAY	RIG-I-like receptor signaling pathway	10	0.00322772	3.27164	ENSSSCG00000008953, ENSSSCG00000005838, ENSSSCG00000005163, ENSSSCG00000021504, ENSSSCG00000030408, ENSSSCG00000017416, ENSSSCG00000026940, ENSSSCG00000030108, ENSSSCG00000015897, ENSSSCG00000040575	369
	ENSSSCG00000040575	ENSSSCG00000040575	KEGG_PATHWAY	Motor proteins	17	0.00325531	2.27256	ENSSSCG00000012955, ENSSSCG00000010984, ENSSSCG00000010457, ENSSSCG00000011309, ENSSSCG00000010912, ENSSSCG00000014326, ENSSSCG00000037046, ENSSSCG00000010471, ENSSSCG00000010972, ENSSSCG00000013332, ENSSSCG00000012377, ENSSSCG00000017342, ENSSSCG00000004969, ENSSSCG00000029509, ENSSSCG00000003931, ENSSSCG00000001510, ENSSSCG00000023296	369
	ENSSSCG00000035297	ENSSSCG00000035297	KEGG_PATHWAY	Cellular senescence	15	0.00350817	2.42187	ENSSSCG00000012307, ENSSSCG00000007268, ENSSSCG00000007366, ENSSSCG00000008953, ENSSSCG00000010214, ENSSSCG00000008878, ENSSSCG00000012914, ENSSSCG00000037597, ENSSSCG00000032710, ENSSSCG00000000739, ENSSSCG00000038694, ENSSSCG00000037066, ENSSSCG00000004588, ENSSSCG00000020970, ENSSSCG00000029326	369
	ENSSSCG00000009921	ENSSSCG00000009921	KEGG_PATHWAY	NF-kappa B signaling pathway	12	0.00392932	2.76272	ENSSSCG00000008953, ENSSSCG00000027529, ENSSSCG00000032343, ENSSSCG00000004917, ENSSSCG00000005838, ENSSSCG00000037066, ENSSSCG00000030408, ENSSSCG00000008959, ENSSSCG00000015579, ENSSSCG00000010580, ENSSSCG00000038879, ENSSSCG00000010312	369
	ENSSSCG00000010452	ENSSSCG00000010452	KEGG_PATHWAY	Human T-cell leukemia virus 1 infection	19	0.00406441	2.09967	ENSSSCG00000012967, ENSSSCG00000007268, ENSSSCG00000004782, ENSSSCG00000038308, ENSSSCG00000014325, ENSSSCG00000010580, ENSSSCG00000036256, ENSSSCG00000037597, ENSSSCG00000038879, ENSSSCG00000032710, ENSSSCG00000003949, ENSSSCG00000038694, ENSSSCG00000017032, ENSSSCG00000021815, ENSSSCG00000023737, ENSSSCG00000003876, ENSSSCG00000004588, ENSSSCG00000020970, ENSSSCG00000000265	369
	ENSSSCG00000022649	ENSSSCG00000022649	KEGG_PATHWAY	Necroptosis	15	0.00441905	2.36055	ENSSSCG00000010448, ENSSSCG00000008878, ENSSSCG00000005163, ENSSSCG00000013940, ENSSSCG00000033451, ENSSSCG00000034598, ENSSSCG00000047900, ENSSSCG00000027529, ENSSSCG00000017140, ENSSSCG00000005838, ENSSSCG00000021504, ENSSSCG00000023351, ENSSSCG00000042208, ENSSSCG00000009178, ENSSSCG00000008496	369
	ENSSSCG00000038616	ENSSSCG00000038616	KEGG_PATHWAY	Homologous recombination	7	0.00483141	4.35129	ENSSSCG00000001816, ENSSSCG00000017571, ENSSSCG00000016170, ENSSSCG00000004766, ENSSSCG00000003216, ENSSSCG00000022101, ENSSSCG00000032315	369
	ENSSSCG00000007423	ENSSSCG00000007423	KEGG_PATHWAY	Pyrimidine metabolism	8	0.00608819	3.61665	ENSSSCG00000008647, ENSSSCG00000004193, ENSSSCG00000037120, ENSSSCG00000003973, ENSSSCG00000028978, ENSSSCG00000034147, ENSSSCG00000038348, ENSSSCG00000031741	369
	ENSSSCG00000026043	ENSSSCG00000026043	KEGG_PATHWAY	Glycine, serine and threonine metabolism	7	0.00617441	4.14408	ENSSSCG00000005287, ENSSSCG00000036208, ENSSSCG00000037077, ENSSSCG00000006717, ENSSSCG00000007748, ENSSSCG00000003789, ENSSSCG00000040779	369
	ENSSSCG00000034570	ENSSSCG00000034570	KEGG_PATHWAY	Apoptosis	13	0.00791761	2.39436	ENSSSCG00000005661, ENSSSCG00000010448, ENSSSCG00000014248, ENSSSCG00000050998, ENSSSCG00000027529, ENSSSCG00000001509, ENSSSCG00000005838, ENSSSCG00000037066, ENSSSCG00000026940, ENSSSCG00000026784, ENSSSCG00000026454, ENSSSCG00000003112, ENSSSCG00000040486	369
	ENSSSCG00000015659	ENSSSCG00000015659	KEGG_PATHWAY	Platinum drug resistance	9	0.00928701	3.02406	ENSSSCG00000017473, ENSSSCG00000010448, ENSSSCG00000027529, ENSSSCG00000022351, ENSSSCG00000026454, ENSSSCG00000040486, ENSSSCG00000003112, ENSSSCG00000022101, ENSSSCG00000010543	369
	ENSSSCG00000023174	ENSSSCG00000023174	KEGG_PATHWAY	Proteasome	7	0.00964378	3.78373	ENSSSCG00000037606, ENSSSCG00000015892, ENSSSCG00000026951, ENSSSCG00000002004, ENSSSCG00000017913, ENSSSCG00000033332, ENSSSCG00000001463	369
	ENSSSCG00000001097	ENSSSCG00000001097	KEGG_PATHWAY	Epstein-Barr virus infection	17	0.00986183	2.02247	ENSSSCG00000007268, ENSSSCG00000010448, ENSSSCG00000005163, ENSSSCG00000010580, ENSSSCG00000037597, ENSSSCG00000038879, ENSSSCG00000032710, ENSSSCG00000015892, ENSSSCG00000038694, ENSSSCG00000005838, ENSSSCG00000037066, ENSSSCG00000021504, ENSSSCG00000030408, ENSSSCG00000025618, ENSSSCG00000008496, ENSSSCG00000040575, ENSSSCG00000020970	369
	ENSSSCG00000032795	ENSSSCG00000032795	KEGG_PATHWAY	Ribosome biogenesis in eukaryotes	9	0.0116943	2.90624	ENSSSCG00000012823, ENSSSCG00000042572, ENSSSCG00000009084, ENSSSCG00000031847, ENSSSCG00000027676, ENSSSCG00000028638, ENSSSCG00000007855, ENSSSCG00000039635, ENSSSCG00000030510	369
	ENSSSCG00000008289	ENSSSCG00000008289	KEGG_PATHWAY	Fanconi anemia pathway	7	0.0130263	3.55207	ENSSSCG00000001837, ENSSSCG00000022149, ENSSSCG00000001816, ENSSSCG00000017571, ENSSSCG00000010923, ENSSSCG00000004766, ENSSSCG00000022101	369
	ENSSSCG00000010650	ENSSSCG00000010650	KEGG_PATHWAY	Transcriptional misregulation in cancer	15	0.0166916	2.01604	ENSSSCG00000008953, ENSSSCG00000005087, ENSSSCG00000013307, ENSSSCG00000015237, ENSSSCG00000037910, ENSSSCG00000036314, ENSSSCG00000050998, ENSSSCG00000010312, ENSSSCG00000027529, ENSSSCG00000038694, ENSSSCG00000037066, ENSSSCG00000023737, ENSSSCG00000040162, ENSSSCG00000003876, ENSSSCG00000020970	369
	ENSSSCG00000027160	ENSSSCG00000027160	KEGG_PATHWAY	Herpes simplex virus 1 infection	14	0.0278212	1.94471	ENSSSCG00000036956, ENSSSCG00000010448, ENSSSCG00000017705, ENSSSCG00000005163, ENSSSCG00000015897, ENSSSCG00000033453, ENSSSCG00000027529, ENSSSCG00000001509, ENSSSCG00000005838, ENSSSCG00000021504, ENSSSCG00000030408, ENSSSCG00000025618, ENSSSCG00000008496, ENSSSCG00000020970	369
	ENSSSCG00000024685	ENSSSCG00000024685	KEGG_PATHWAY	FoxO signaling pathway	11	0.0375536	2.08786	ENSSSCG00000012307, ENSSSCG00000026748, ENSSSCG00000016925, ENSSSCG00000002009, ENSSSCG00000038694, ENSSSCG00000037066, ENSSSCG00000013643, ENSSSCG00000037597, ENSSSCG00000004588, ENSSSCG00000029326, ENSSSCG00000020970	369
	ENSSSCG00000030548	ENSSSCG00000030548	KEGG_PATHWAY	Antifolate resistance	5	0.0377521	3.88508	ENSSSCG00000036208, ENSSSCG00000037077, ENSSSCG00000031117, ENSSSCG00000010543, ENSSSCG00000020970	369
	ENSSSCG00000007748	ENSSSCG00000007748	KEGG_PATHWAY	Riboflavin metabolism	3	0.0382696	9.32419	ENSSSCG00000004193, ENSSSCG00000037277, ENSSSCG00000021067	369
	ENSSSCG00000016603	ENSSSCG00000016603	KEGG_PATHWAY	Nucleotide metabolism	8	0.0458467	2.4258	ENSSSCG00000008647, ENSSSCG00000004193, ENSSSCG00000037120, ENSSSCG00000011373, ENSSSCG00000003973, ENSSSCG00000034147, ENSSSCG00000038348, ENSSSCG00000031741	369
	ENSSSCG00000005344	ENSSSCG00000005344	KEGG_PATHWAY	Cytokine-cytokine receptor interaction	18	0.0477985	1.63942	ENSSSCG00000005045, ENSSSCG00000036439, ENSSSCG00000032795, ENSSSCG00000008953, ENSSSCG00000010448, ENSSSCG00000032343, ENSSSCG00000017705, ENSSSCG00000040725, ENSSSCG00000005163, ENSSSCG00000008959, ENSSSCG00000037449, ENSSSCG00000017700, ENSSSCG00000021504, ENSSSCG00000034260, ENSSSCG00000021815, ENSSSCG00000023737, ENSSSCG00000020970, ENSSSCG00000040961	369
	ENSSSCG00000014213	ENSSSCG00000014213	KEGG_PATHWAY	Kaposi sarcoma-associated herpesvirus infection	14	0.0516491	1.77604	ENSSSCG00000007268, ENSSSCG00000008953, ENSSSCG00000010448, ENSSSCG00000005163, ENSSSCG00000008959, ENSSSCG00000015579, ENSSSCG00000031118, ENSSSCG00000032710, ENSSSCG00000005838, ENSSSCG00000021504, ENSSSCG00000023737, ENSSSCG00000008496, ENSSSCG00000046439, ENSSSCG00000020970	369
	ENSSSCG00000004969	ENSSSCG00000004969	KEGG_PATHWAY	Amyotrophic lateral sclerosis	22	0.0608349	1.49868	ENSSSCG00000037606, ENSSSCG00000015839, ENSSSCG00000012955, ENSSSCG00000012557, ENSSSCG00000030260, ENSSSCG00000017913, ENSSSCG00000011010, ENSSSCG00000037046, ENSSSCG00000010344, ENSSSCG00000033332, ENSSSCG00000050998, ENSSSCG00000035532, ENSSSCG00000010972, ENSSSCG00000001509, ENSSSCG00000015892, ENSSSCG00000031918, ENSSSCG00000005838, ENSSSCG00000018065, ENSSSCG00000027621, ENSSSCG00000024685,…	369
	ENSSSCG00000039370	ENSSSCG00000039370	KEGG_PATHWAY	Ubiquitin mediated proteolysis	11	0.0637961	1.89937	ENSSSCG00000036956, ENSSSCG00000027529, ENSSSCG00000035825, ENSSSCG00000003949, ENSSSCG00000023727, ENSSSCG00000014325, ENSSSCG00000035344, ENSSSCG00000037734, ENSSSCG00000023379, ENSSSCG00000022101, ENSSSCG00000007423	369
	ENSSSCG00000001052	ENSSSCG00000001052	KEGG_PATHWAY	Influenza A	12	0.065456	1.81935	ENSSSCG00000036956, ENSSSCG00000008953, ENSSSCG00000010448, ENSSSCG00000017705, ENSSSCG00000005163, ENSSSCG00000021504, ENSSSCG00000030408, ENSSSCG00000015897, ENSSSCG00000013940, ENSSSCG00000008496, ENSSSCG00000029005, ENSSSCG00000020970	369
	ENSSSCG00000039770	ENSSSCG00000039770	KEGG_PATHWAY	Hepatitis B	12	0.0724723	1.78667	ENSSSCG00000007268, ENSSSCG00000008953, ENSSSCG00000010448, ENSSSCG00000005163, ENSSSCG00000021504, ENSSSCG00000030408, ENSSSCG00000026940, ENSSSCG00000015897, ENSSSCG00000037597, ENSSSCG00000040486, ENSSSCG00000020970, ENSSSCG00000032710	369
	ENSSSCG00000002516	ENSSSCG00000002516	KEGG_PATHWAY	Parkinson disease	17	0.0726531	1.57723	ENSSSCG00000037606, ENSSSCG00000012955, ENSSSCG00000010330, ENSSSCG00000017913, ENSSSCG00000037046, ENSSSCG00000033332, ENSSSCG00000050998, ENSSSCG00000035532, ENSSSCG00000001509, ENSSSCG00000015892, ENSSSCG00000031918, ENSSSCG00000018065, ENSSSCG00000022945, ENSSSCG00000027621, ENSSSCG00000005601, ENSSSCG00000023379, ENSSSCG00000029754	369
	ENSSSCG00000004164	ENSSSCG00000004164	KEGG_PATHWAY	Human cytomegalovirus infection	15	0.0746257	1.63582	ENSSSCG00000007268, ENSSSCG00000008953, ENSSSCG00000010448, ENSSSCG00000032343, ENSSSCG00000017705, ENSSSCG00000005163, ENSSSCG00000015579, ENSSSCG00000032710, ENSSSCG00000017700, ENSSSCG00000024439, ENSSSCG00000005838, ENSSSCG00000021504, ENSSSCG00000025618, ENSSSCG00000046439, ENSSSCG00000020970	369
	ENSSSCG00000032996	ENSSSCG00000032996	KEGG_PATHWAY	Rheumatoid arthritis	8	0.0792741	2.13888	ENSSSCG00000008953, ENSSSCG00000040725, ENSSSCG00000017705, ENSSSCG00000023737, ENSSSCG00000008959, ENSSSCG00000037449, ENSSSCG00000020970, ENSSSCG00000017700	369
	ENSSSCG00000002768	ENSSSCG00000002768	KEGG_PATHWAY	Small cell lung cancer	8	0.082869	2.11613	ENSSSCG00000007268, ENSSSCG00000027529, ENSSSCG00000005838, ENSSSCG00000037066, ENSSSCG00000021161, ENSSSCG00000015579, ENSSSCG00000037597, ENSSSCG00000032710	369
	ENSSSCG00000007351	ENSSSCG00000007351	KEGG_PATHWAY	Pathways of neurodegeneration - multiple diseases	26	0.0967086	1.36388	ENSSSCG00000012955, ENSSSCG00000008878, ENSSSCG00000010330, ENSSSCG00000033332, ENSSSCG00000050998, ENSSSCG00000035532, ENSSSCG00000010972, ENSSSCG00000015892, ENSSSCG00000031918, ENSSSCG00000005838, ENSSSCG00000018065, ENSSSCG00000027621, ENSSSCG00000020970, ENSSSCG00000037606, ENSSSCG00000010448, ENSSSCG00000015579, ENSSSCG00000017913, ENSSSCG00000011010, ENSSSCG00000037046, ENSSSCG00000037449,…	369
	ENSSSCG00000010923	ENSSSCG00000010923	KEGG_PATHWAY	Lipid and atherosclerosis	14	0.0967634	1.60416	ENSSSCG00000008953, ENSSSCG00000010448, ENSSSCG00000017705, ENSSSCG00000005163, ENSSSCG00000008959, ENSSSCG00000013940, ENSSSCG00000050998, ENSSSCG00000017700, ENSSSCG00000016077, ENSSSCG00000005838, ENSSSCG00000021504, ENSSSCG00000000647, ENSSSCG00000005601, ENSSSCG00000020970	369
	ENSSSCG00000032279	ENSSSCG00000032279	KEGG_PATHWAY	ATP-dependent chromatin remodeling	9	0.097631	1.91265	ENSSSCG00000047900, ENSSSCG00000003262, ENSSSCG00000012902, ENSSSCG00000033451, ENSSSCG00000042208, ENSSSCG00000009178, ENSSSCG00000034598, ENSSSCG00000011620, ENSSSCG00000009775	369
	ENSSSCG00000048264	ENSSSCG00000048264	KEGG_PATHWAY	Base excision repair	5	0.0986264	2.82551	ENSSSCG00000015771, ENSSSCG00000033051, ENSSSCG00000011001, ENSSSCG00000003216, ENSSSCG00000005008	369
	ENSSSCG00000032599	ENSSSCG00000032599
	ENSSSCG00000034846	ENSSSCG00000034846
	ENSSSCG00000012967	ENSSSCG00000012967
	ENSSSCG00000009448	ENSSSCG00000009448
	ENSSSCG00000015771	ENSSSCG00000015771
	ENSSSCG00000005983	ENSSSCG00000005983
	ENSSSCG00000030469	ENSSSCG00000030469
	ENSSSCG00000008125	ENSSSCG00000008125
	ENSSSCG00000008524	ENSSSCG00000008524
	ENSSSCG00000007493	ENSSSCG00000007493
	ENSSSCG00000007366	ENSSSCG00000007366
	ENSSSCG00000006475	ENSSSCG00000006475
	ENSSSCG00000026326	ENSSSCG00000026326
	ENSSSCG00000013352	ENSSSCG00000013352
	ENSSSCG00000017758	ENSSSCG00000017758
	ENSSSCG00000000002	ENSSSCG00000000002
	ENSSSCG00000001510	ENSSSCG00000001510
	ENSSSCG00000002849	ENSSSCG00000002849
	ENSSSCG00000033444	ENSSSCG00000033444
	ENSSSCG00000026748	ENSSSCG00000026748
	ENSSSCG00000000739	ENSSSCG00000000739
	ENSSSCG00000013008	ENSSSCG00000013008
	ENSSSCG00000023176	ENSSSCG00000023176
	ENSSSCG00000003931	ENSSSCG00000003931
	ENSSSCG00000003861	ENSSSCG00000003861
	ENSSSCG00000011065	ENSSSCG00000011065
	ENSSSCG00000009671	ENSSSCG00000009671
	ENSSSCG00000012557	ENSSSCG00000012557
	ENSSSCG00000001392	ENSSSCG00000001392
	ENSSSCG00000039758	ENSSSCG00000039758
	ENSSSCG00000003763	ENSSSCG00000003763
	ENSSSCG00000037572	ENSSSCG00000037572
	ENSSSCG00000027325	ENSSSCG00000027325
	ENSSSCG00000033453	ENSSSCG00000033453
	ENSSSCG00000034598	ENSSSCG00000034598
	ENSSSCG00000003431	ENSSSCG00000003431
	ENSSSCG00000015390	ENSSSCG00000015390
	ENSSSCG00000006742	ENSSSCG00000006742
	ENSSSCG00000033258	ENSSSCG00000033258
	ENSSSCG00000035825	ENSSSCG00000035825
	ENSSSCG00000004584	ENSSSCG00000004584
	ENSSSCG00000013880	ENSSSCG00000013880
	ENSSSCG00000016659	ENSSSCG00000016659
	ENSSSCG00000035420	ENSSSCG00000035420
	ENSSSCG00000008647	ENSSSCG00000008647
	ENSSSCG00000030408	ENSSSCG00000030408
	ENSSSCG00000016900	ENSSSCG00000016900
	ENSSSCG00000000647	ENSSSCG00000000647
	ENSSSCG00000001394	ENSSSCG00000001394
	ENSSSCG00000000774	ENSSSCG00000000774
	ENSSSCG00000017416	ENSSSCG00000017416
	ENSSSCG00000015961	ENSSSCG00000015961
	ENSSSCG00000039216	ENSSSCG00000039216
	ENSSSCG00000010471	ENSSSCG00000010471
	ENSSSCG00000033443	ENSSSCG00000033443
	ENSSSCG00000017022	ENSSSCG00000017022
	ENSSSCG00000004588	ENSSSCG00000004588
	ENSSSCG00000016658	ENSSSCG00000016658
	ENSSSCG00000009839	ENSSSCG00000009839
	ENSSSCG00000024145	ENSSSCG00000024145
	ENSSSCG00000000683	ENSSSCG00000000683
	ENSSSCG00000004782	ENSSSCG00000004782
	ENSSSCG00000017342	ENSSSCG00000017342
	ENSSSCG00000028924	ENSSSCG00000028924
	ENSSSCG00000032909	ENSSSCG00000032909
	ENSSSCG00000038543	ENSSSCG00000038543
	ENSSSCG00000013772	ENSSSCG00000013772
	ENSSSCG00000040486	ENSSSCG00000040486
	ENSSSCG00000005056	ENSSSCG00000005056
	ENSSSCG00000003949	ENSSSCG00000003949
	ENSSSCG00000017473	ENSSSCG00000017473
	ENSSSCG00000026302	ENSSSCG00000026302
	ENSSSCG00000004554	ENSSSCG00000004554
	ENSSSCG00000014326	ENSSSCG00000014326
	ENSSSCG00000029326	ENSSSCG00000029326
	ENSSSCG00000017032	ENSSSCG00000017032
	ENSSSCG00000003789	ENSSSCG00000003789
	ENSSSCG00000007235	ENSSSCG00000007235
	ENSSSCG00000010477	ENSSSCG00000010477
	ENSSSCG00000008953	ENSSSCG00000008953
	ENSSSCG00000005287	ENSSSCG00000005287
	ENSSSCG00000015340	ENSSSCG00000015340
	ENSSSCG00000037867	ENSSSCG00000037867
	ENSSSCG00000037241	ENSSSCG00000037241
	ENSSSCG00000010531	ENSSSCG00000010531
	ENSSSCG00000028282	ENSSSCG00000028282
	ENSSSCG00000002009	ENSSSCG00000002009
	ENSSSCG00000008959	ENSSSCG00000008959
	ENSSSCG00000022202	ENSSSCG00000022202
	ENSSSCG00000040162	ENSSSCG00000040162
	ENSSSCG00000002847	ENSSSCG00000002847
	ENSSSCG00000039862	ENSSSCG00000039862
	ENSSSCG00000019358	ENSSSCG00000019358
	ENSSSCG00000036231	ENSSSCG00000036231
	ENSSSCG00000037565	ENSSSCG00000037565
	ENSSSCG00000037644	ENSSSCG00000037644
	ENSSSCG00000041461	ENSSSCG00000041461
	ENSSSCG00000016983	ENSSSCG00000016983
	ENSSSCG00000050998	ENSSSCG00000050998
	ENSSSCG00000010457	ENSSSCG00000010457
	ENSSSCG00000004597	ENSSSCG00000004597
	ENSSSCG00000004657	ENSSSCG00000004657
	ENSSSCG00000013332	ENSSSCG00000013332
	ENSSSCG00000043234	ENSSSCG00000043234
	ENSSSCG00000035746	ENSSSCG00000035746
	ENSSSCG00000003718	ENSSSCG00000003718
	ENSSSCG00000010345	ENSSSCG00000010345
	ENSSSCG00000004139	ENSSSCG00000004139
	ENSSSCG00000006338	ENSSSCG00000006338
	ENSSSCG00000004819	ENSSSCG00000004819
	ENSSSCG00000041310	ENSSSCG00000041310
	ENSSSCG00000002010	ENSSSCG00000002010
	ENSSSCG00000006987	ENSSSCG00000006987
	ENSSSCG00000024312	ENSSSCG00000024312
	ENSSSCG00000009348	ENSSSCG00000009348
	ENSSSCG00000032843	ENSSSCG00000032843
	ENSSSCG00000000531	ENSSSCG00000000531
	ENSSSCG00000007079	ENSSSCG00000007079
	ENSSSCG00000014898	ENSSSCG00000014898
	ENSSSCG00000027621	ENSSSCG00000027621
	ENSSSCG00000004071	ENSSSCG00000004071
	ENSSSCG00000011731	ENSSSCG00000011731
	ENSSSCG00000016077	ENSSSCG00000016077
	ENSSSCG00000004245	ENSSSCG00000004245
	ENSSSCG00000014338	ENSSSCG00000014338
	ENSSSCG00000038792	ENSSSCG00000038792
	ENSSSCG00000010580	ENSSSCG00000010580
	ENSSSCG00000032446	ENSSSCG00000032446
	ENSSSCG00000032552	ENSSSCG00000032552
	ENSSSCG00000021834	ENSSSCG00000021834
	ENSSSCG00000012491	ENSSSCG00000012491
	ENSSSCG00000039318	ENSSSCG00000039318
	ENSSSCG00000013643	ENSSSCG00000013643
	ENSSSCG00000023296	ENSSSCG00000023296
	ENSSSCG00000015785	ENSSSCG00000015785
	ENSSSCG00000030623	ENSSSCG00000030623
	ENSSSCG00000005211	ENSSSCG00000005211
	ENSSSCG00000015563	ENSSSCG00000015563
	ENSSSCG00000005167	ENSSSCG00000005167
	ENSSSCG00000029456	ENSSSCG00000029456
	ENSSSCG00000016841	ENSSSCG00000016841
	ENSSSCG00000010454	ENSSSCG00000010454
	ENSSSCG00000025206	ENSSSCG00000025206
	ENSSSCG00000011076	ENSSSCG00000011076
	ENSSSCG00000018061	ENSSSCG00000018061
	ENSSSCG00000008787	ENSSSCG00000008787
	ENSSSCG00000016646	ENSSSCG00000016646
	ENSSSCG00000018682	ENSSSCG00000018682
	ENSSSCG00000034778	ENSSSCG00000034778
	ENSSSCG00000026454	ENSSSCG00000026454
	ENSSSCG00000003509	ENSSSCG00000003509
	ENSSSCG00000013448	ENSSSCG00000013448
	ENSSSCG00000003105	ENSSSCG00000003105
	ENSSSCG00000006835	ENSSSCG00000006835
	ENSSSCG00000016677	ENSSSCG00000016677
	ENSSSCG00000001689	ENSSSCG00000001689
	ENSSSCG00000002723	ENSSSCG00000002723
	ENSSSCG00000009704	ENSSSCG00000009704
	ENSSSCG00000013833	ENSSSCG00000013833
	ENSSSCG00000000186	ENSSSCG00000000186
	ENSSSCG00000023868	ENSSSCG00000023868
	ENSSSCG00000009377	ENSSSCG00000009377
	ENSSSCG00000029813	ENSSSCG00000029813
	ENSSSCG00000013853	ENSSSCG00000013853
	ENSSSCG00000050594	ENSSSCG00000050594
	ENSSSCG00000040725	ENSSSCG00000040725
	ENSSSCG00000009364	ENSSSCG00000009364
	ENSSSCG00000021504	ENSSSCG00000021504
	ENSSSCG00000038727	ENSSSCG00000038727
	ENSSSCG00000033922	ENSSSCG00000033922
	ENSSSCG00000035598	ENSSSCG00000035598
	ENSSSCG00000017448	ENSSSCG00000017448
	ENSSSCG00000001959	ENSSSCG00000001959
	ENSSSCG00000011046	ENSSSCG00000011046
	ENSSSCG00000016626	ENSSSCG00000016626
	ENSSSCG00000000843	ENSSSCG00000000843
	ENSSSCG00000001488	ENSSSCG00000001488
	ENSSSCG00000033669	ENSSSCG00000033669
	ENSSSCG00000024347	ENSSSCG00000024347
	ENSSSCG00000040961	ENSSSCG00000040961
	ENSSSCG00000004338	ENSSSCG00000004338
	ENSSSCG00000004890	ENSSSCG00000004890
	ENSSSCG00000003697	ENSSSCG00000003697
	ENSSSCG00000028981	ENSSSCG00000028981
	ENSSSCG00000004806	ENSSSCG00000004806
	ENSSSCG00000015581	ENSSSCG00000015581
	ENSSSCG00000031118	ENSSSCG00000031118
	ENSSSCG00000010261	ENSSSCG00000010261
	ENSSSCG00000039546	ENSSSCG00000039546
	ENSSSCG00000042522	ENSSSCG00000042522
	ENSSSCG00000000217	ENSSSCG00000000217
	ENSSSCG00000003628	ENSSSCG00000003628
	ENSSSCG00000006333	ENSSSCG00000006333
	ENSSSCG00000009378	ENSSSCG00000009378
	ENSSSCG00000008729	ENSSSCG00000008729
	ENSSSCG00000035059	ENSSSCG00000035059
	ENSSSCG00000003876	ENSSSCG00000003876
	ENSSSCG00000034913	ENSSSCG00000034913
	ENSSSCG00000003973	ENSSSCG00000003973
	ENSSSCG00000025965	ENSSSCG00000025965
	ENSSSCG00000000265	ENSSSCG00000000265
	ENSSSCG00000035344	ENSSSCG00000035344
	ENSSSCG00000050429	ENSSSCG00000050429
	ENSSSCG00000000950	ENSSSCG00000000950
	ENSSSCG00000002651	ENSSSCG00000002651
	ENSSSCG00000033051	ENSSSCG00000033051
	ENSSSCG00000037120	ENSSSCG00000037120
	ENSSSCG00000032710	ENSSSCG00000032710
	ENSSSCG00000013517	ENSSSCG00000013517
	ENSSSCG00000025488	ENSSSCG00000025488
	ENSSSCG00000029509	ENSSSCG00000029509
	ENSSSCG00000032060	ENSSSCG00000032060
	ENSSSCG00000017471	ENSSSCG00000017471
	ENSSSCG00000040400	ENSSSCG00000040400
	ENSSSCG00000001700	ENSSSCG00000001700
	ENSSSCG00000029005	ENSSSCG00000029005
	ENSSSCG00000004077	ENSSSCG00000004077
	ENSSSCG00000014141	ENSSSCG00000014141
	ENSSSCG00000028169	ENSSSCG00000028169
	ENSSSCG00000007268	ENSSSCG00000007268
	ENSSSCG00000012377	ENSSSCG00000012377
	ENSSSCG00000012307	ENSSSCG00000012307
	ENSSSCG00000016092	ENSSSCG00000016092
	ENSSSCG00000010240	ENSSSCG00000010240
	ENSSSCG00000051455	ENSSSCG00000051455
	ENSSSCG00000047247	ENSSSCG00000047247
	ENSSSCG00000001816	ENSSSCG00000001816
	ENSSSCG00000037099	ENSSSCG00000037099
	ENSSSCG00000002410	ENSSSCG00000002410
	ENSSSCG00000011309	ENSSSCG00000011309
	ENSSSCG00000016313	ENSSSCG00000016313
	ENSSSCG00000016946	ENSSSCG00000016946
	ENSSSCG00000011207	ENSSSCG00000011207
	ENSSSCG00000012056	ENSSSCG00000012056
	ENSSSCG00000004518	ENSSSCG00000004518
	ENSSSCG00000008747	ENSSSCG00000008747
	ENSSSCG00000005047	ENSSSCG00000005047
	ENSSSCG00000009653	ENSSSCG00000009653
	ENSSSCG00000015604	ENSSSCG00000015604
	ENSSSCG00000016892	ENSSSCG00000016892
	ENSSSCG00000010896	ENSSSCG00000010896
	ENSSSCG00000011936	ENSSSCG00000011936
	ENSSSCG00000023377	ENSSSCG00000023377
	ENSSSCG00000010865	ENSSSCG00000010865
	ENSSSCG00000010912	ENSSSCG00000010912
	ENSSSCG00000016601	ENSSSCG00000016601
	ENSSSCG00000004466	ENSSSCG00000004466
	ENSSSCG00000010214	ENSSSCG00000010214
	ENSSSCG00000005314	ENSSSCG00000005314
	ENSSSCG00000010771	ENSSSCG00000010771
	ENSSSCG00000031821	ENSSSCG00000031821
	ENSSSCG00000023807	ENSSSCG00000023807
	ENSSSCG00000033516	ENSSSCG00000033516
	ENSSSCG00000032842	ENSSSCG00000032842
	ENSSSCG00000036566	ENSSSCG00000036566
	ENSSSCG00000004344	ENSSSCG00000004344
	ENSSSCG00000037431	ENSSSCG00000037431
	ENSSSCG00000022192	ENSSSCG00000022192
	ENSSSCG00000029624	ENSSSCG00000029624
	ENSSSCG00000037734	ENSSSCG00000037734
	ENSSSCG00000023727	ENSSSCG00000023727
	ENSSSCG00000033926	ENSSSCG00000033926
	ENSSSCG00000015892	ENSSSCG00000015892
	ENSSSCG00000028010	ENSSSCG00000028010
	ENSSSCG00000010486	ENSSSCG00000010486
	ENSSSCG00000036383	ENSSSCG00000036383
	ENSSSCG00000022351	ENSSSCG00000022351
	ENSSSCG00000030167	ENSSSCG00000030167
	ENSSSCG00000002506	ENSSSCG00000002506
	ENSSSCG00000035532	ENSSSCG00000035532
	ENSSSCG00000031918	ENSSSCG00000031918
	ENSSSCG00000037606	ENSSSCG00000037606
	ENSSSCG00000025486	ENSSSCG00000025486
	ENSSSCG00000013475	ENSSSCG00000013475
	ENSSSCG00000017913	ENSSSCG00000017913
	ENSSSCG00000006214	ENSSSCG00000006214
	ENSSSCG00000003612	ENSSSCG00000003612
	ENSSSCG00000038967	ENSSSCG00000038967
	ENSSSCG00000016756	ENSSSCG00000016756
	ENSSSCG00000029662	ENSSSCG00000029662
	ENSSSCG00000009692	ENSSSCG00000009692
	ENSSSCG00000037445	ENSSSCG00000037445
	ENSSSCG00000036257	ENSSSCG00000036257
	ENSSSCG00000049430	ENSSSCG00000049430
	ENSSSCG00000002000	ENSSSCG00000002000
	ENSSSCG00000032364	ENSSSCG00000032364
	ENSSSCG00000007147	ENSSSCG00000007147
	ENSSSCG00000011620	ENSSSCG00000011620
	ENSSSCG00000034716	ENSSSCG00000034716
	ENSSSCG00000017140	ENSSSCG00000017140
	ENSSSCG00000033332	ENSSSCG00000033332
	ENSSSCG00000045735	ENSSSCG00000045735
	ENSSSCG00000004766	ENSSSCG00000004766
	ENSSSCG00000040396	ENSSSCG00000040396
	ENSSSCG00000006790	ENSSSCG00000006790
	ENSSSCG00000026784	ENSSSCG00000026784
	ENSSSCG00000013659	ENSSSCG00000013659
	ENSSSCG00000037597	ENSSSCG00000037597
	ENSSSCG00000039871	ENSSSCG00000039871
	ENSSSCG00000046439	ENSSSCG00000046439
	ENSSSCG00000001734	ENSSSCG00000001734
	ENSSSCG00000009466	ENSSSCG00000009466
	ENSSSCG00000027988	ENSSSCG00000027988
	ENSSSCG00000004048	ENSSSCG00000004048
	ENSSSCG00000010029	ENSSSCG00000010029
	ENSSSCG00000027147	ENSSSCG00000027147
	ENSSSCG00000034129	ENSSSCG00000034129
	ENSSSCG00000029097	ENSSSCG00000029097
	ENSSSCG00000029393	ENSSSCG00000029393
	ENSSSCG00000025736	ENSSSCG00000025736
	ENSSSCG00000037513	ENSSSCG00000037513
	ENSSSCG00000013226	ENSSSCG00000013226
	ENSSSCG00000013509	ENSSSCG00000013509
	ENSSSCG00000005661	ENSSSCG00000005661
	ENSSSCG00000013110	ENSSSCG00000013110
	ENSSSCG00000035666	ENSSSCG00000035666
	ENSSSCG00000038308	ENSSSCG00000038308
	ENSSSCG00000016441	ENSSSCG00000016441
	ENSSSCG00000023177	ENSSSCG00000023177
	ENSSSCG00000009775	ENSSSCG00000009775
	ENSSSCG00000025120	ENSSSCG00000025120
	ENSSSCG00000032315	ENSSSCG00000032315
	ENSSSCG00000045776	ENSSSCG00000045776
	ENSSSCG00000015496	ENSSSCG00000015496
	ENSSSCG00000005087	ENSSSCG00000005087
	ENSSSCG00000028821	ENSSSCG00000028821
	ENSSSCG00000036015	ENSSSCG00000036015
	ENSSSCG00000005678	ENSSSCG00000005678
	ENSSSCG00000012914	ENSSSCG00000012914
	ENSSSCG00000013662	ENSSSCG00000013662
	ENSSSCG00000039635	ENSSSCG00000039635
	ENSSSCG00000013745	ENSSSCG00000013745
	ENSSSCG00000003288	ENSSSCG00000003288
	ENSSSCG00000012965	ENSSSCG00000012965
	ENSSSCG00000003343	ENSSSCG00000003343
	ENSSSCG00000037209	ENSSSCG00000037209
	ENSSSCG00000000633	ENSSSCG00000000633
	ENSSSCG00000003913	ENSSSCG00000003913
	ENSSSCG00000023315	ENSSSCG00000023315
	ENSSSCG00000010613	ENSSSCG00000010613
	ENSSSCG00000032434	ENSSSCG00000032434
	ENSSSCG00000032464	ENSSSCG00000032464
	ENSSSCG00000038879	ENSSSCG00000038879
	ENSSSCG00000035715	ENSSSCG00000035715
	ENSSSCG00000006304	ENSSSCG00000006304
	ENSSSCG00000031847	ENSSSCG00000031847
	ENSSSCG00000011127	ENSSSCG00000011127
	ENSSSCG00000024867	ENSSSCG00000024867
	ENSSSCG00000025821	ENSSSCG00000025821
	ENSSSCG00000007543	ENSSSCG00000007543
	ENSSSCG00000038738	ENSSSCG00000038738
	ENSSSCG00000005925	ENSSSCG00000005925
	ENSSSCG00000038305	ENSSSCG00000038305
	ENSSSCG00000007076	ENSSSCG00000007076
	ENSSSCG00000022029	ENSSSCG00000022029
	ENSSSCG00000009084	ENSSSCG00000009084
	ENSSSCG00000031730	ENSSSCG00000031730
	ENSSSCG00000013615	ENSSSCG00000013615
	ENSSSCG00000038950	ENSSSCG00000038950
	ENSSSCG00000040207	ENSSSCG00000040207
	ENSSSCG00000005838	ENSSSCG00000005838
	ENSSSCG00000013589	ENSSSCG00000013589
	ENSSSCG00000003262	ENSSSCG00000003262
	ENSSSCG00000005004	ENSSSCG00000005004
	ENSSSCG00000040931	ENSSSCG00000040931
	ENSSSCG00000010122	ENSSSCG00000010122
	ENSSSCG00000006093	ENSSSCG00000006093
	ENSSSCG00000008035	ENSSSCG00000008035
	ENSSSCG00000023178	ENSSSCG00000023178
	ENSSSCG00000004830	ENSSSCG00000004830
	ENSSSCG00000012955	ENSSSCG00000012955
	ENSSSCG00000051023	ENSSSCG00000051023
	ENSSSCG00000021597	ENSSSCG00000021597
	ENSSSCG00000002952	ENSSSCG00000002952
	ENSSSCG00000011604	ENSSSCG00000011604
	ENSSSCG00000001810	ENSSSCG00000001810
	ENSSSCG00000014989	ENSSSCG00000014989
	ENSSSCG00000035176	ENSSSCG00000035176
	ENSSSCG00000025900	ENSSSCG00000025900
	ENSSSCG00000032340	ENSSSCG00000032340
	ENSSSCG00000004166	ENSSSCG00000004166
	ENSSSCG00000039337	ENSSSCG00000039337
	ENSSSCG00000028516	ENSSSCG00000028516
	ENSSSCG00000009825	ENSSSCG00000009825
	ENSSSCG00000026083	ENSSSCG00000026083
	ENSSSCG00000006767	ENSSSCG00000006767
	ENSSSCG00000026940	ENSSSCG00000026940
	ENSSSCG00000032517	ENSSSCG00000032517
	ENSSSCG00000001555	ENSSSCG00000001555
	ENSSSCG00000044141	ENSSSCG00000044141
	ENSSSCG00000004392	ENSSSCG00000004392
	ENSSSCG00000036314	ENSSSCG00000036314
	ENSSSCG00000017694	ENSSSCG00000017694
	ENSSSCG00000023829	ENSSSCG00000023829
	ENSSSCG00000005506	ENSSSCG00000005506
	ENSSSCG00000000078	ENSSSCG00000000078
	ENSSSCG00000033791	ENSSSCG00000033791
	ENSSSCG00000010433	ENSSSCG00000010433
	ENSSSCG00000015136	ENSSSCG00000015136
	ENSSSCG00000037277	ENSSSCG00000037277
	ENSSSCG00000004132	ENSSSCG00000004132
	ENSSSCG00000040863	ENSSSCG00000040863
	ENSSSCG00000037910	ENSSSCG00000037910
	ENSSSCG00000007465	ENSSSCG00000007465
	ENSSSCG00000036352	ENSSSCG00000036352
	ENSSSCG00000010543	ENSSSCG00000010543
	ENSSSCG00000036553	ENSSSCG00000036553
	ENSSSCG00000002292	ENSSSCG00000002292
	ENSSSCG00000008326	ENSSSCG00000008326
	ENSSSCG00000012902	ENSSSCG00000012902
	ENSSSCG00000014565	ENSSSCG00000014565
	ENSSSCG00000027226	ENSSSCG00000027226
	ENSSSCG00000012968	ENSSSCG00000012968
	ENSSSCG00000032819	ENSSSCG00000032819
	ENSSSCG00000037307	ENSSSCG00000037307
	ENSSSCG00000021173	ENSSSCG00000021173
	ENSSSCG00000038888	ENSSSCG00000038888
	ENSSSCG00000004894	ENSSSCG00000004894
	ENSSSCG00000008771	ENSSSCG00000008771
	ENSSSCG00000013595	ENSSSCG00000013595
	ENSSSCG00000039713	ENSSSCG00000039713
	ENSSSCG00000018065	ENSSSCG00000018065
	ENSSSCG00000035564	ENSSSCG00000035564
	ENSSSCG00000025542	ENSSSCG00000025542
	ENSSSCG00000028406	ENSSSCG00000028406
	ENSSSCG00000006865	ENSSSCG00000006865
	ENSSSCG00000011010	ENSSSCG00000011010
	ENSSSCG00000015301	ENSSSCG00000015301
	ENSSSCG00000026951	ENSSSCG00000026951
	ENSSSCG00000005267	ENSSSCG00000005267
	ENSSSCG00000007097	ENSSSCG00000007097
	ENSSSCG00000021325	ENSSSCG00000021325
	ENSSSCG00000006219	ENSSSCG00000006219
	ENSSSCG00000038320	ENSSSCG00000038320
	ENSSSCG00000042572	ENSSSCG00000042572
	ENSSSCG00000005669	ENSSSCG00000005669
	ENSSSCG00000046753	ENSSSCG00000046753
	ENSSSCG00000023482	ENSSSCG00000023482
	ENSSSCG00000004373	ENSSSCG00000004373
	ENSSSCG00000010822	ENSSSCG00000010822
	ENSSSCG00000002004	ENSSSCG00000002004
	ENSSSCG00000032436	ENSSSCG00000032436
	ENSSSCG00000003888	ENSSSCG00000003888
	ENSSSCG00000036785	ENSSSCG00000036785
	ENSSSCG00000008878	ENSSSCG00000008878
	ENSSSCG00000014058	ENSSSCG00000014058
	ENSSSCG00000005130	ENSSSCG00000005130
	ENSSSCG00000021161	ENSSSCG00000021161
	ENSSSCG00000017528	ENSSSCG00000017528
	ENSSSCG00000027882	ENSSSCG00000027882
	ENSSSCG00000008372	ENSSSCG00000008372
	ENSSSCG00000004193	ENSSSCG00000004193
	ENSSSCG00000040735	ENSSSCG00000040735
	ENSSSCG00000013119	ENSSSCG00000013119
	ENSSSCG00000035456	ENSSSCG00000035456
	ENSSSCG00000036824	ENSSSCG00000036824
	ENSSSCG00000001993	ENSSSCG00000001993
	ENSSSCG00000015600	ENSSSCG00000015600
	ENSSSCG00000004374	ENSSSCG00000004374
	ENSSSCG00000032123	ENSSSCG00000032123
	ENSSSCG00000033018	ENSSSCG00000033018
	ENSSSCG00000008870	ENSSSCG00000008870
	ENSSSCG00000027587	ENSSSCG00000027587
	ENSSSCG00000004170	ENSSSCG00000004170
	ENSSSCG00000037612	ENSSSCG00000037612
	ENSSSCG00000036956	ENSSSCG00000036956
	ENSSSCG00000039760	ENSSSCG00000039760
	ENSSSCG00000027372	ENSSSCG00000027372
	ENSSSCG00000025005	ENSSSCG00000025005
	ENSSSCG00000029249	ENSSSCG00000029249
	ENSSSCG00000005636	ENSSSCG00000005636
	ENSSSCG00000015237	ENSSSCG00000015237
	ENSSSCG00000015660	ENSSSCG00000015660
	ENSSSCG00000040184	ENSSSCG00000040184
	ENSSSCG00000004280	ENSSSCG00000004280
	ENSSSCG00000010344	ENSSSCG00000010344
	ENSSSCG00000036049	ENSSSCG00000036049
	ENSSSCG00000017717	ENSSSCG00000017717
	ENSSSCG00000038694	ENSSSCG00000038694
	ENSSSCG00000004165	ENSSSCG00000004165
	ENSSSCG00000010540	ENSSSCG00000010540
	ENSSSCG00000028109	ENSSSCG00000028109
	ENSSSCG00000024418	ENSSSCG00000024418
	ENSSSCG00000008535	ENSSSCG00000008535
	ENSSSCG00000015898	ENSSSCG00000015898
	ENSSSCG00000016170	ENSSSCG00000016170
	ENSSSCG00000037536	ENSSSCG00000037536
	ENSSSCG00000010012	ENSSSCG00000010012
	ENSSSCG00000032911	ENSSSCG00000032911
	ENSSSCG00000017522	ENSSSCG00000017522
	ENSSSCG00000035253	ENSSSCG00000035253
	ENSSSCG00000009334	ENSSSCG00000009334
	ENSSSCG00000031733	ENSSSCG00000031733
	ENSSSCG00000011001	ENSSSCG00000011001
	ENSSSCG00000011813	ENSSSCG00000011813
	ENSSSCG00000006776	ENSSSCG00000006776
	ENSSSCG00000010312	ENSSSCG00000010312
	ENSSSCG00000002802	ENSSSCG00000002802
	ENSSSCG00000022823	ENSSSCG00000022823
	ENSSSCG00000011624	ENSSSCG00000011624
	ENSSSCG00000035544	ENSSSCG00000035544
	ENSSSCG00000022149	ENSSSCG00000022149
	ENSSSCG00000025116	ENSSSCG00000025116
	ENSSSCG00000038348	ENSSSCG00000038348
	ENSSSCG00000008550	ENSSSCG00000008550
	ENSSSCG00000011426	ENSSSCG00000011426
	ENSSSCG00000000743	ENSSSCG00000000743
	ENSSSCG00000003089	ENSSSCG00000003089
	ENSSSCG00000005995	ENSSSCG00000005995
	ENSSSCG00000007554	ENSSSCG00000007554
	ENSSSCG00000012997	ENSSSCG00000012997
	ENSSSCG00000021067	ENSSSCG00000021067
	ENSSSCG00000042208	ENSSSCG00000042208
	ENSSSCG00000017396	ENSSSCG00000017396
	ENSSSCG00000002998	ENSSSCG00000002998
	ENSSSCG00000007278	ENSSSCG00000007278
	ENSSSCG00000017527	ENSSSCG00000017527
	ENSSSCG00000035244	ENSSSCG00000035244
	ENSSSCG00000009239	ENSSSCG00000009239
	ENSSSCG00000005403	ENSSSCG00000005403
	ENSSSCG00000011000	ENSSSCG00000011000
	ENSSSCG00000028978	ENSSSCG00000028978
	ENSSSCG00000025618	ENSSSCG00000025618
	ENSSSCG00000043519	ENSSSCG00000043519
	ENSSSCG00000017571	ENSSSCG00000017571
	ENSSSCG00000028019	ENSSSCG00000028019
	ENSSSCG00000021712	ENSSSCG00000021712
	ENSSSCG00000023379	ENSSSCG00000023379
	ENSSSCG00000031117	ENSSSCG00000031117
	ENSSSCG00000008496	ENSSSCG00000008496
	ENSSSCG00000016502	ENSSSCG00000016502
	ENSSSCG00000009100	ENSSSCG00000009100
	ENSSSCG00000015897	ENSSSCG00000015897
	ENSSSCG00000002737	ENSSSCG00000002737
	ENSSSCG00000023351	ENSSSCG00000023351
	ENSSSCG00000004167	ENSSSCG00000004167
	ENSSSCG00000039419	ENSSSCG00000039419
	ENSSSCG00000021815	ENSSSCG00000021815
	ENSSSCG00000017700	ENSSSCG00000017700
	ENSSSCG00000001463	ENSSSCG00000001463
	ENSSSCG00000027872	ENSSSCG00000027872
	ENSSSCG00000046528	ENSSSCG00000046528
	ENSSSCG00000005102	ENSSSCG00000005102
	ENSSSCG00000049234	ENSSSCG00000049234
	ENSSSCG00000037066	ENSSSCG00000037066
	ENSSSCG00000006940	ENSSSCG00000006940
	ENSSSCG00000009434	ENSSSCG00000009434
	ENSSSCG00000004530	ENSSSCG00000004530
	ENSSSCG00000013307	ENSSSCG00000013307
	ENSSSCG00000001731	ENSSSCG00000001731
	ENSSSCG00000006290	ENSSSCG00000006290
	ENSSSCG00000035493	ENSSSCG00000035493
	ENSSSCG00000010448	ENSSSCG00000010448
	ENSSSCG00000037420	ENSSSCG00000037420
	ENSSSCG00000023737	ENSSSCG00000023737
	ENSSSCG00000013869	ENSSSCG00000013869
	ENSSSCG00000004917	ENSSSCG00000004917
	ENSSSCG00000038867	ENSSSCG00000038867
	ENSSSCG00000033800	ENSSSCG00000033800
	ENSSSCG00000010219	ENSSSCG00000010219
	ENSSSCG00000015579	ENSSSCG00000015579
	ENSSSCG00000035863	ENSSSCG00000035863
	ENSSSCG00000001085	ENSSSCG00000001085
	ENSSSCG00000016400	ENSSSCG00000016400
	ENSSSCG00000001869	ENSSSCG00000001869
	ENSSSCG00000040183	ENSSSCG00000040183
	ENSSSCG00000046579	ENSSSCG00000046579
	ENSSSCG00000015786	ENSSSCG00000015786
	ENSSSCG00000016426	ENSSSCG00000016426
	ENSSSCG00000027529	ENSSSCG00000027529
	ENSSSCG00000035366	ENSSSCG00000035366
	ENSSSCG00000002274	ENSSSCG00000002274
	ENSSSCG00000017778	ENSSSCG00000017778
	ENSSSCG00000028559	ENSSSCG00000028559
	ENSSSCG00000012787	ENSSSCG00000012787
	ENSSSCG00000038579	ENSSSCG00000038579
	ENSSSCG00000024674	ENSSSCG00000024674
	ENSSSCG00000003112	ENSSSCG00000003112
	ENSSSCG00000024439	ENSSSCG00000024439
	ENSSSCG00000022714	ENSSSCG00000022714
	ENSSSCG00000026339	ENSSSCG00000026339
	ENSSSCG00000003155	ENSSSCG00000003155
	ENSSSCG00000004225	ENSSSCG00000004225
	ENSSSCG00000035559	ENSSSCG00000035559
	ENSSSCG00000010330	ENSSSCG00000010330
	ENSSSCG00000034260	ENSSSCG00000034260
	ENSSSCG00000035774	ENSSSCG00000035774
	ENSSSCG00000012882	ENSSSCG00000012882
	ENSSSCG00000026042	ENSSSCG00000026042
	ENSSSCG00000029783	ENSSSCG00000029783
	ENSSSCG00000044640	ENSSSCG00000044640
	ENSSSCG00000037449	ENSSSCG00000037449
	ENSSSCG00000013940	ENSSSCG00000013940
	ENSSSCG00000030108	ENSSSCG00000030108
	ENSSSCG00000037580	ENSSSCG00000037580
	ENSSSCG00000010876	ENSSSCG00000010876
	ENSSSCG00000024696	ENSSSCG00000024696
	ENSSSCG00000010821	ENSSSCG00000010821
	ENSSSCG00000026617	ENSSSCG00000026617
	ENSSSCG00000003943	ENSSSCG00000003943
	ENSSSCG00000004929	ENSSSCG00000004929
	ENSSSCG00000025139	ENSSSCG00000025139
	ENSSSCG00000006889	ENSSSCG00000006889
	ENSSSCG00000011524	ENSSSCG00000011524
	ENSSSCG00000005701	ENSSSCG00000005701
	ENSSSCG00000015839	ENSSSCG00000015839
	ENSSSCG00000016863	ENSSSCG00000016863
	ENSSSCG00000032164	ENSSSCG00000032164
	ENSSSCG00000002366	ENSSSCG00000002366
	ENSSSCG00000004666	ENSSSCG00000004666
	ENSSSCG00000010461	ENSSSCG00000010461
	ENSSSCG00000016817	ENSSSCG00000016817
	ENSSSCG00000034723	ENSSSCG00000034723
	ENSSSCG00000012857	ENSSSCG00000012857
	ENSSSCG00000030369	ENSSSCG00000030369
	ENSSSCG00000002959	ENSSSCG00000002959
	ENSSSCG00000006717	ENSSSCG00000006717
	ENSSSCG00000013073	ENSSSCG00000013073
	ENSSSCG00000028159	ENSSSCG00000028159
	ENSSSCG00000001041	ENSSSCG00000001041
	ENSSSCG00000038055	ENSSSCG00000038055
	ENSSSCG00000003776	ENSSSCG00000003776
	ENSSSCG00000016925	ENSSSCG00000016925
	ENSSSCG00000005045	ENSSSCG00000005045
	ENSSSCG00000043447	ENSSSCG00000043447
	ENSSSCG00000014325	ENSSSCG00000014325
	ENSSSCG00000028638	ENSSSCG00000028638
	ENSSSCG00000004947	ENSSSCG00000004947
	ENSSSCG00000029754	ENSSSCG00000029754
	ENSSSCG00000004946	ENSSSCG00000004946
	ENSSSCG00000037077	ENSSSCG00000037077
	ENSSSCG00000009240	ENSSSCG00000009240
	ENSSSCG00000000736	ENSSSCG00000000736
	ENSSSCG00000003669	ENSSSCG00000003669
	ENSSSCG00000030260	ENSSSCG00000030260
	ENSSSCG00000017089	ENSSSCG00000017089
	ENSSSCG00000034615	ENSSSCG00000034615
	ENSSSCG00000047900	ENSSSCG00000047900
	ENSSSCG00000000859	ENSSSCG00000000859
	ENSSSCG00000033451	ENSSSCG00000033451
	ENSSSCG00000000951	ENSSSCG00000000951
	ENSSSCG00000001559	ENSSSCG00000001559
	ENSSSCG00000026772	ENSSSCG00000026772
	ENSSSCG00000008055	ENSSSCG00000008055
	ENSSSCG00000010984	ENSSSCG00000010984
	ENSSSCG00000033194	ENSSSCG00000033194
	ENSSSCG00000024443	ENSSSCG00000024443
	ENSSSCG00000000399	ENSSSCG00000000399
	ENSSSCG00000000693	ENSSSCG00000000693
	ENSSSCG00000003134	ENSSSCG00000003134
	ENSSSCG00000036620	ENSSSCG00000036620
	ENSSSCG00000040919	ENSSSCG00000040919
	ENSSSCG00000001509	ENSSSCG00000001509
	ENSSSCG00000010972	ENSSSCG00000010972
	ENSSSCG00000001837	ENSSSCG00000001837
	ENSSSCG00000009531	ENSSSCG00000009531
	ENSSSCG00000040359	ENSSSCG00000040359
	ENSSSCG00000024809	ENSSSCG00000024809
	ENSSSCG00000008465	ENSSSCG00000008465
	ENSSSCG00000037238	ENSSSCG00000037238
	ENSSSCG00000000653	ENSSSCG00000000653
	ENSSSCG00000023235	ENSSSCG00000023235
	ENSSSCG00000008677	ENSSSCG00000008677
	ENSSSCG00000017364	ENSSSCG00000017364
	ENSSSCG00000006487	ENSSSCG00000006487
	ENSSSCG00000027676	ENSSSCG00000027676
	ENSSSCG00000023318	ENSSSCG00000023318
	ENSSSCG00000036466	ENSSSCG00000036466
	ENSSSCG00000011373	ENSSSCG00000011373
	ENSSSCG00000014248	ENSSSCG00000014248
	ENSSSCG00000005286	ENSSSCG00000005286
	ENSSSCG00000012823	ENSSSCG00000012823
	ENSSSCG00000047090	ENSSSCG00000047090
	ENSSSCG00000021698	ENSSSCG00000021698
	ENSSSCG00000040089	ENSSSCG00000040089
	ENSSSCG00000005008	ENSSSCG00000005008
	ENSSSCG00000034147	ENSSSCG00000034147
	ENSSSCG00000007995	ENSSSCG00000007995
	ENSSSCG00000026977	ENSSSCG00000026977
	ENSSSCG00000010568	ENSSSCG00000010568
	ENSSSCG00000027984	ENSSSCG00000027984
	ENSSSCG00000005662	ENSSSCG00000005662
	ENSSSCG00000028202	ENSSSCG00000028202
	ENSSSCG00000005848	ENSSSCG00000005848
	ENSSSCG00000037046	ENSSSCG00000037046
	ENSSSCG00000009178	ENSSSCG00000009178
	ENSSSCG00000030510	ENSSSCG00000030510
	ENSSSCG00000015414	ENSSSCG00000015414
	ENSSSCG00000035938	ENSSSCG00000035938
	ENSSSCG00000005510	ENSSSCG00000005510
	ENSSSCG00000007855	ENSSSCG00000007855
	ENSSSCG00000036613	ENSSSCG00000036613
	ENSSSCG00000010840	ENSSSCG00000010840
	ENSSSCG00000022945	ENSSSCG00000022945
	ENSSSCG00000036178	ENSSSCG00000036178
	ENSSSCG00000009009	ENSSSCG00000009009
	ENSSSCG00000026055	ENSSSCG00000026055
	ENSSSCG00000027478	ENSSSCG00000027478
	ENSSSCG00000038489	ENSSSCG00000038489
	ENSSSCG00000003379	ENSSSCG00000003379
	ENSSSCG00000005601	ENSSSCG00000005601
	ENSSSCG00000012952	ENSSSCG00000012952
	ENSSSCG00000007808	ENSSSCG00000007808
	ENSSSCG00000022101	ENSSSCG00000022101
	ENSSSCG00000017053	ENSSSCG00000017053
	ENSSSCG00000036208	ENSSSCG00000036208
	ENSSSCG00000003216	ENSSSCG00000003216
	ENSSSCG00000031741	ENSSSCG00000031741
	ENSSSCG00000003201	ENSSSCG00000003201
	ENSSSCG00000036256	ENSSSCG00000036256
	ENSSSCG00000045401	ENSSSCG00000045401
	ENSSSCG00000000722	ENSSSCG00000000722
	ENSSSCG00000004548	ENSSSCG00000004548
	ENSSSCG00000031109
	ENSSSCG00000040355
	ENSSSCG00000018063
	ENSSSCG00000015930
	ENSSSCG00000001573
	ENSSSCG00000030165
	ENSSSCG00000001137
	ENSSSCG00000016958
	ENSSSCG00000004369
	ENSSSCG00000009592
	ENSSSCG00000032392
	ENSSSCG00000006651
	ENSSSCG00000028922
	ENSSSCG00000013408
	ENSSSCG00000024596
	ENSSSCG00000008979
	ENSSSCG00000009652
	ENSSSCG00000022797
	ENSSSCG00000013259
	ENSSSCG00000025208
	ENSSSCG00000036002
	ENSSSCG00000002917
	ENSSSCG00000024754
	ENSSSCG00000006983
	ENSSSCG00000001074
	ENSSSCG00000007155
	ENSSSCG00000044985
	ENSSSCG00000049610
	ENSSSCG00000006799
	ENSSSCG00000016824
	ENSSSCG00000001683
	ENSSSCG00000004146
	ENSSSCG00000009792
	ENSSSCG00000009946
	ENSSSCG00000012403
	ENSSSCG00000006502
	ENSSSCG00000031636
	ENSSSCG00000006898
	ENSSSCG00000015307
	ENSSSCG00000004968
	ENSSSCG00000007311
	ENSSSCG00000015595
	ENSSSCG00000013124
	ENSSSCG00000032398
	ENSSSCG00000000272
	ENSSSCG00000008504
	ENSSSCG00000032320
	ENSSSCG00000001865
	ENSSSCG00000028201
	ENSSSCG00000008388
	ENSSSCG00000017003
	ENSSSCG00000034697
	ENSSSCG00000004725
	ENSSSCG00000003577
	ENSSSCG00000006970
	ENSSSCG00000008629
	ENSSSCG00000011074
	ENSSSCG00000004110
	ENSSSCG00000011918
	ENSSSCG00000004524
	ENSSSCG00000028902
	ENSSSCG00000011026
	ENSSSCG00000006994
	ENSSSCG00000009047
	ENSSSCG00000016008
	ENSSSCG00000005027
	ENSSSCG00000014094
	ENSSSCG00000004328
	ENSSSCG00000009779
	ENSSSCG00000003790
	ENSSSCG00000005255
	ENSSSCG00000003488
	ENSSSCG00000004029
	ENSSSCG00000009776
	ENSSSCG00000002381
	ENSSSCG00000003667
	ENSSSCG00000004331
	ENSSSCG00000003771
	ENSSSCG00000029261
	ENSSSCG00000009793
	ENSSSCG00000035212
	ENSSSCG00000012597
	ENSSSCG00000040663
	ENSSSCG00000008788
	ENSSSCG00000010994
	ENSSSCG00000028097
	ENSSSCG00000002804
	ENSSSCG00000029203
	ENSSSCG00000000393
	ENSSSCG00000013523
	ENSSSCG00000024030
	ENSSSCG00000006014
	ENSSSCG00000015013
	ENSSSCG00000028135
	ENSSSCG00000002965
	ENSSSCG00000002967
	ENSSSCG00000004792
	ENSSSCG00000029425
	ENSSSCG00000009781
	ENSSSCG00000017895
	ENSSSCG00000017555
	ENSSSCG00000008105
	ENSSSCG00000010685
	ENSSSCG00000009791
	ENSSSCG00000022932
	ENSSSCG00000004358
	ENSSSCG00000007309
	ENSSSCG00000001984
	ENSSSCG00000023247
	ENSSSCG00000002841
	ENSSSCG00000004854
	ENSSSCG00000007284
	ENSSSCG00000014913
	ENSSSCG00000028304
	ENSSSCG00000008503
	ENSSSCG00000039336
	ENSSSCG00000003554
	ENSSSCG00000005317
	ENSSSCG00000013522
	ENSSSCG00000006507
	ENSSSCG00000013534
	ENSSSCG00000040060
	ENSSSCG00000040571
	ENSSSCG00000009397
	ENSSSCG00000011042
	ENSSSCG00000045223
	ENSSSCG00000038880
	ENSSSCG00000001716
	ENSSSCG00000036659
	ENSSSCG00000039905
	ENSSSCG00000017015
	ENSSSCG00000021825
	ENSSSCG00000010320
	ENSSSCG00000029059
	ENSSSCG00000034501
	ENSSSCG00000007487
	ENSSSCG00000025775
	ENSSSCG00000008415
	ENSSSCG00000010858
	ENSSSCG00000038947
	ENSSSCG00000000364
	ENSSSCG00000008990
	ENSSSCG00000018008
	ENSSSCG00000022387
	ENSSSCG00000010915
	ENSSSCG00000026006
	ENSSSCG00000004290
	ENSSSCG00000021354
	ENSSSCG00000031627
	ENSSSCG00000038765
	ENSSSCG00000001409
	ENSSSCG00000012315
	ENSSSCG00000008900
	ENSSSCG00000011068
	ENSSSCG00000025689
	ENSSSCG00000008164
	ENSSSCG00000016438
	ENSSSCG00000032007
	ENSSSCG00000022227
	ENSSSCG00000036801
	ENSSSCG00000017938
	ENSSSCG00000025691
	ENSSSCG00000002392
	ENSSSCG00000039541
	ENSSSCG00000010187
	ENSSSCG00000021728
	ENSSSCG00000026108
	ENSSSCG00000039166
	ENSSSCG00000007580
	ENSSSCG00000034173
	ENSSSCG00000034799
	ENSSSCG00000004820
	ENSSSCG00000013862
	ENSSSCG00000039555
	ENSSSCG00000005532
	ENSSSCG00000013554
	ENSSSCG00000000746
	ENSSSCG00000021467
	ENSSSCG00000023562
	ENSSSCG00000022190
	ENSSSCG00000038493
	ENSSSCG00000017239
	ENSSSCG00000013245
	ENSSSCG00000015067
	ENSSSCG00000016845
	ENSSSCG00000016970
	ENSSSCG00000009238
	ENSSSCG00000017940
	ENSSSCG00000004303
	ENSSSCG00000009303
	ENSSSCG00000000576
	ENSSSCG00000001501
	ENSSSCG00000003798
	ENSSSCG00000007494
	ENSSSCG00000020898
	ENSSSCG00000017155
	ENSSSCG00000013848
	ENSSSCG00000039867
	ENSSSCG00000001564
	ENSSSCG00000007092
	ENSSSCG00000023231
	ENSSSCG00000000370
	ENSSSCG00000028855
	ENSSSCG00000004104
	ENSSSCG00000016893
	ENSSSCG00000013083
	ENSSSCG00000013764
	ENSSSCG00000003493
	ENSSSCG00000009097
	ENSSSCG00000008225
	ENSSSCG00000021821
	ENSSSCG00000009828
	ENSSSCG00000040879
	ENSSSCG00000039882
	ENSSSCG00000005908
	ENSSSCG00000022787
	ENSSSCG00000040912
	ENSSSCG00000028523
	ENSSSCG00000006691
	ENSSSCG00000035318
	ENSSSCG00000010145
	ENSSSCG00000038534
	ENSSSCG00000033524
	ENSSSCG00000035410
	ENSSSCG00000006365
	ENSSSCG00000017543
	ENSSSCG00000008493
	ENSSSCG00000016911
	ENSSSCG00000022790
	ENSSSCG00000006697
	ENSSSCG00000007095
	ENSSSCG00000031169
	ENSSSCG00000034952
	ENSSSCG00000003673
	ENSSSCG00000005366
	ENSSSCG00000016090
	ENSSSCG00000010243
	ENSSSCG00000016912
	ENSSSCG00000021292
	ENSSSCG00000036005
	ENSSSCG00000013305
	ENSSSCG00000004294
	ENSSSCG00000022760
	ENSSSCG00000004951
	ENSSSCG00000007109
	ENSSSCG00000007895
	ENSSSCG00000003485
	ENSSSCG00000024059
	ENSSSCG00000036711
	ENSSSCG00000004050
	ENSSSCG00000006553
	ENSSSCG00000025507
	ENSSSCG00000000288
	ENSSSCG00000010158
	ENSSSCG00000040929
	ENSSSCG00000003872
	ENSSSCG00000003580
	ENSSSCG00000005201
	ENSSSCG00000015842
	ENSSSCG00000004919
	ENSSSCG00000017817
	ENSSSCG00000017773
	ENSSSCG00000005640
	ENSSSCG00000007334
	ENSSSCG00000010016
	ENSSSCG00000010849
	ENSSSCG00000011104
	ENSSSCG00000021644
	ENSSSCG00000013838
	ENSSSCG00000039542
	ENSSSCG00000002470
	ENSSSCG00000013421
	ENSSSCG00000002771
	ENSSSCG00000007576
	ENSSSCG00000032544
	ENSSSCG00000008281
	ENSSSCG00000010070
	ENSSSCG00000006930
	ENSSSCG00000032110
	ENSSSCG00000017406
	ENSSSCG00000023110
	ENSSSCG00000013444
	ENSSSCG00000013645
	ENSSSCG00000007782
	ENSSSCG00000014043
	ENSSSCG00000030361
	ENSSSCG00000034031
	ENSSSCG00000011051
	ENSSSCG00000002295
	ENSSSCG00000040157
	ENSSSCG00000006568
	ENSSSCG00000010189
	ENSSSCG00000010551
	ENSSSCG00000023204
	ENSSSCG00000040202
	ENSSSCG00000028759
	ENSSSCG00000039881
	ENSSSCG00000040107
	ENSSSCG00000031838
	ENSSSCG00000035811
	ENSSSCG00000006899
	ENSSSCG00000029857
	ENSSSCG00000024260
	ENSSSCG00000000274
	ENSSSCG00000033326
	ENSSSCG00000010599
	ENSSSCG00000037236
	ENSSSCG00000009625
	ENSSSCG00000014855
	ENSSSCG00000036014
	ENSSSCG00000039544
	ENSSSCG00000001543
	ENSSSCG00000006016
	ENSSSCG00000002368
	ENSSSCG00000014038
	ENSSSCG00000022689
	ENSSSCG00000028065
	ENSSSCG00000000512
	ENSSSCG00000010238
	ENSSSCG00000035357
	ENSSSCG00000032028
	ENSSSCG00000009146
	ENSSSCG00000025675
	ENSSSCG00000006033
	ENSSSCG00000020830
	ENSSSCG00000003930
	ENSSSCG00000007026
	ENSSSCG00000032613
	ENSSSCG00000011103
	ENSSSCG00000015073
	ENSSSCG00000004127
	ENSSSCG00000015235
	ENSSSCG00000011729
	ENSSSCG00000036756
	ENSSSCG00000010698
	ENSSSCG00000021706
	ENSSSCG00000024431
	ENSSSCG00000025582
	ENSSSCG00000032803
	ENSSSCG00000002831
	ENSSSCG00000012956
	ENSSSCG00000040181
	ENSSSCG00000007189
	ENSSSCG00000017338
	ENSSSCG00000004144
	ENSSSCG00000009474
	ENSSSCG00000013361
	ENSSSCG00000011018
	ENSSSCG00000022839
	ENSSSCG00000046461
	ENSSSCG00000001709
	ENSSSCG00000036639
	ENSSSCG00000000488
	ENSSSCG00000011474
	ENSSSCG00000001565
	ENSSSCG00000028355
	ENSSSCG00000004652
	ENSSSCG00000030119
	ENSSSCG00000030672
	ENSSSCG00000024476
	ENSSSCG00000030605
	ENSSSCG00000030362
	ENSSSCG00000009141
	ENSSSCG00000017567
	ENSSSCG00000036975
	ENSSSCG00000036402
	ENSSSCG00000020678
	ENSSSCG00000022742
	ENSSSCG00000013336
	ENSSSCG00000016826
	ENSSSCG00000017430
	ENSSSCG00000028288
	ENSSSCG00000013731
	ENSSSCG00000015846
	ENSSSCG00000030300
	ENSSSCG00000009758
	ENSSSCG00000003775
	ENSSSCG00000024628
	ENSSSCG00000007472
	ENSSSCG00000033500
	ENSSSCG00000033998
	ENSSSCG00000034040
	ENSSSCG00000010607
	ENSSSCG00000002704
	ENSSSCG00000027358
	ENSSSCG00000001391
	ENSSSCG00000003183
	ENSSSCG00000005786
	ENSSSCG00000021845
	ENSSSCG00000003660
	ENSSSCG00000004177
	ENSSSCG00000013889
	ENSSSCG00000020817
	ENSSSCG00000027128
	ENSSSCG00000030000
	ENSSSCG00000014414
	ENSSSCG00000009674
	ENSSSCG00000005169
	ENSSSCG00000014133
	ENSSSCG00000016565
	ENSSSCG00000002352
	ENSSSCG00000009944
	ENSSSCG00000004205
	ENSSSCG00000016041
	ENSSSCG00000043175
	ENSSSCG00000035080
	ENSSSCG00000038650
	ENSSSCG00000039745
	ENSSSCG00000003080
	ENSSSCG00000026269
	ENSSSCG00000016768
	ENSSSCG00000032197
	ENSSSCG00000005316
	ENSSSCG00000015631
	ENSSSCG00000035828
	ENSSSCG00000004412
	ENSSSCG00000004839
	ENSSSCG00000001912
	ENSSSCG00000003551
	ENSSSCG00000012853
	ENSSSCG00000027252
	ENSSSCG00000023714
	ENSSSCG00000034818
	ENSSSCG00000039135
	ENSSSCG00000046295
	ENSSSCG00000022774
	ENSSSCG00000040968
	ENSSSCG00000043356
	ENSSSCG00000017754
	ENSSSCG00000016985
	ENSSSCG00000033442
	ENSSSCG00000000020
	ENSSSCG00000023263
	ENSSSCG00000023894
	ENSSSCG00000022301
	ENSSSCG00000038806
	ENSSSCG00000000253
	ENSSSCG00000051741
	ENSSSCG00000008207
	ENSSSCG00000042281
	ENSSSCG00000015120
	ENSSSCG00000007522
	ENSSSCG00000022784
	ENSSSCG00000025294
	ENSSSCG00000013049
	ENSSSCG00000046793
	ENSSSCG00000023660
	ENSSSCG00000003412
	ENSSSCG00000033655
	ENSSSCG00000004970
	ENSSSCG00000010017
	ENSSSCG00000015534
	ENSSSCG00000040494
	ENSSSCG00000000141
	ENSSSCG00000013661
	ENSSSCG00000025928
	ENSSSCG00000010251
	ENSSSCG00000011272
	ENSSSCG00000032111
	ENSSSCG00000039130
	ENSSSCG00000045298
	ENSSSCG00000000891
	ENSSSCG00000007088
	ENSSSCG00000000522
	ENSSSCG00000001903
	ENSSSCG00000012654
	ENSSSCG00000013315
	ENSSSCG00000026103
	ENSSSCG00000010370
	ENSSSCG00000026585
	ENSSSCG00000008170
	ENSSSCG00000036716
	ENSSSCG00000024184
	ENSSSCG00000012172
	ENSSSCG00000006081
	ENSSSCG00000017935
	ENSSSCG00000010198
	ENSSSCG00000013642
	ENSSSCG00000031247
	ENSSSCG00000008974
	ENSSSCG00000028850
	ENSSSCG00000010625
	ENSSSCG00000012427
	ENSSSCG00000024168
	ENSSSCG00000009019
	ENSSSCG00000014071
	ENSSSCG00000035904
	ENSSSCG00000040507
	ENSSSCG00000016128
	ENSSSCG00000034617
	ENSSSCG00000035007
	ENSSSCG00000035768
	ENSSSCG00000009180
	ENSSSCG00000015648
	ENSSSCG00000014075
	ENSSSCG00000051290
	ENSSSCG00000007503
	ENSSSCG00000014003
	ENSSSCG00000001502
	ENSSSCG00000003165
	ENSSSCG00000017509
	ENSSSCG00000041052
	ENSSSCG00000008094
	ENSSSCG00000025499
	ENSSSCG00000013001
	ENSSSCG00000027057
	ENSSSCG00000029119
	ENSSSCG00000033169
	ENSSSCG00000024974
	ENSSSCG00000029830
	ENSSSCG00000031088
	ENSSSCG00000039460
	ENSSSCG00000008175
	ENSSSCG00000001379
	ENSSSCG00000004002
	ENSSSCG00000029724
	ENSSSCG00000003265
	ENSSSCG00000009557
	ENSSSCG00000003042
	ENSSSCG00000005611
	ENSSSCG00000033019
	ENSSSCG00000036702
	ENSSSCG00000000094
	ENSSSCG00000034227
	ENSSSCG00000040470
	ENSSSCG00000035249
	ENSSSCG00000040977
	ENSSSCG00000005358
	ENSSSCG00000017519
	ENSSSCG00000039024
	ENSSSCG00000013582
	ENSSSCG00000007790
	ENSSSCG00000012963
	ENSSSCG00000001402
	ENSSSCG00000008089
	ENSSSCG00000002904
	ENSSSCG00000031492
	ENSSSCG00000038711
	ENSSSCG00000014450
	ENSSSCG00000016585
	ENSSSCG00000028454
	ENSSSCG00000026383
	ENSSSCG00000033811
	ENSSSCG00000034012
	ENSSSCG00000012793
	ENSSSCG00000013235
	ENSSSCG00000030637
	ENSSSCG00000014199
	ENSSSCG00000037803
	ENSSSCG00000016512
	ENSSSCG00000016243
	ENSSSCG00000004897
	ENSSSCG00000033037
	ENSSSCG00000015282
	ENSSSCG00000017268
	ENSSSCG00000008858
	ENSSSCG00000023880
	ENSSSCG00000002287
	ENSSSCG00000035211
	ENSSSCG00000036083
	ENSSSCG00000010174
	ENSSSCG00000005967
	ENSSSCG00000015302
	ENSSSCG00000025783
	ENSSSCG00000036520
	ENSSSCG00000003645
	ENSSSCG00000029539
	ENSSSCG00000005057
	ENSSSCG00000002505
	ENSSSCG00000026622
	ENSSSCG00000013399
	ENSSSCG00000031337
	ENSSSCG00000027340
	ENSSSCG00000038767
	ENSSSCG00000016653
	ENSSSCG00000006179
	ENSSSCG00000022396
	ENSSSCG00000002445
	ENSSSCG00000014177
	ENSSSCG00000015519
	ENSSSCG00000028585
	ENSSSCG00000001483
	ENSSSCG00000014204
	ENSSSCG00000014146
	ENSSSCG00000026276
	ENSSSCG00000001049
	ENSSSCG00000014168
	ENSSSCG00000015888
	ENSSSCG00000028973
	ENSSSCG00000038730
	ENSSSCG00000029815
	ENSSSCG00000004387
	ENSSSCG00000029035
	ENSSSCG00000025130
	ENSSSCG00000031175
	ENSSSCG00000018057
	ENSSSCG00000013303
	ENSSSCG00000032741
	ENSSSCG00000001835
	ENSSSCG00000035073
	ENSSSCG00000007052
	ENSSSCG00000009788
	ENSSSCG00000006344
	ENSSSCG00000020803
	ENSSSCG00000008348
	ENSSSCG00000017986
	ENSSSCG00000006342
	ENSSSCG00000032377
	ENSSSCG00000010862
	ENSSSCG00000006302
	ENSSSCG00000011825
	ENSSSCG00000006982
	ENSSSCG00000010319
	ENSSSCG00000005078
	ENSSSCG00000022780
	ENSSSCG00000027857
	ENSSSCG00000004653
	ENSSSCG00000022081
	ENSSSCG00000004322
	ENSSSCG00000039889
	ENSSSCG00000006049
	ENSSSCG00000028947
	ENSSSCG00000017744
	ENSSSCG00000014277
	ENSSSCG00000009298
	ENSSSCG00000010706
	ENSSSCG00000017953
	ENSSSCG00000017102
	ENSSSCG00000003983
	ENSSSCG00000017125
	ENSSSCG00000003928
	ENSSSCG00000038760
	ENSSSCG00000006206
	ENSSSCG00000016938
	ENSSSCG00000006728
	ENSSSCG00000003451
	ENSSSCG00000034290
	ENSSSCG00000004082
	ENSSSCG00000007735
	ENSSSCG00000009408
	ENSSSCG00000013298
	ENSSSCG00000030089
	ENSSSCG00000026606
	ENSSSCG00000038989
	ENSSSCG00000005459
	ENSSSCG00000033356
	ENSSSCG00000001562
	ENSSSCG00000008924
	ENSSSCG00000026034
	ENSSSCG00000008593
	ENSSSCG00000015432
	ENSSSCG00000022478
	ENSSSCG00000026001
	ENSSSCG00000032119
	ENSSSCG00000017165
	ENSSSCG00000036326
	ENSSSCG00000008832
	ENSSSCG00000028056
	ENSSSCG00000026665
	ENSSSCG00000009834
	ENSSSCG00000000810
	ENSSSCG00000001497
	ENSSSCG00000033149
	ENSSSCG00000006151
	ENSSSCG00000036723
	ENSSSCG00000001955
	ENSSSCG00000009401
	ENSSSCG00000001075
	ENSSSCG00000009164
	ENSSSCG00000002495
	ENSSSCG00000032115
	ENSSSCG00000010772
	ENSSSCG00000038366
	ENSSSCG00000023603
	ENSSSCG00000006567
	ENSSSCG00000015611
	ENSSSCG00000003691
	ENSSSCG00000017514
	ENSSSCG00000038237
	ENSSSCG00000024149
	ENSSSCG00000030632
	ENSSSCG00000015692
	ENSSSCG00000033814
	ENSSSCG00000014376
	ENSSSCG00000024384
	ENSSSCG00000010855
	ENSSSCG00000003552
	ENSSSCG00000039972
	ENSSSCG00000007719
	ENSSSCG00000028879
	ENSSSCG00000028228
	ENSSSCG00000036947
	ENSSSCG00000007340
	ENSSSCG00000035105
	ENSSSCG00000010460
	ENSSSCG00000012973
	ENSSSCG00000015423
	ENSSSCG00000005058
	ENSSSCG00000036695
	ENSSSCG00000007342
	ENSSSCG00000030044
	ENSSSCG00000002820
	ENSSSCG00000010741
	ENSSSCG00000006074
	ENSSSCG00000011136
	ENSSSCG00000027444
	ENSSSCG00000005959
	ENSSSCG00000021005
	ENSSSCG00000009898
	ENSSSCG00000017671
	ENSSSCG00000008310
	ENSSSCG00000005060
	ENSSSCG00000010357
	ENSSSCG00000021669
	ENSSSCG00000033113
	ENSSSCG00000036317
	ENSSSCG00000005699
	ENSSSCG00000010327
	ENSSSCG00000009682
	ENSSSCG00000001952
	ENSSSCG00000021893
	ENSSSCG00000014410
	ENSSSCG00000028720
	ENSSSCG00000039538
	ENSSSCG00000024694
	ENSSSCG00000003570
	ENSSSCG00000014283
	ENSSSCG00000007469
	ENSSSCG00000041202
	ENSSSCG00000001578
	ENSSSCG00000018016
	ENSSSCG00000004821
	ENSSSCG00000004370
	ENSSSCG00000030547
	ENSSSCG00000013457
	ENSSSCG00000009664
	ENSSSCG00000005269
	ENSSSCG00000005706
	ENSSSCG00000017529
	ENSSSCG00000020879
	ENSSSCG00000005208
	ENSSSCG00000010834
	ENSSSCG00000008192
	ENSSSCG00000010679
	ENSSSCG00000011004
	ENSSSCG00000009720
	ENSSSCG00000029030
	ENSSSCG00000039321
	ENSSSCG00000001958
	ENSSSCG00000025912
	ENSSSCG00000014165
	ENSSSCG00000037751
	ENSSSCG00000009045
	ENSSSCG00000016945
	ENSSSCG00000013314
	ENSSSCG00000004106
	ENSSSCG00000035012
	ENSSSCG00000016922
	ENSSSCG00000029943
	ENSSSCG00000022952
	ENSSSCG00000007280
	ENSSSCG00000024481
	ENSSSCG00000005084
	ENSSSCG00000015808
	ENSSSCG00000008398
	ENSSSCG00000028655
	ENSSSCG00000030186
	ENSSSCG00000014319
	ENSSSCG00000023408
	ENSSSCG00000017505
	ENSSSCG00000033753
	ENSSSCG00000004509
	ENSSSCG00000026194
	ENSSSCG00000008515
	ENSSSCG00000013155
	ENSSSCG00000017308
	ENSSSCG00000004446
	ENSSSCG00000016232
	ENSSSCG00000004222
	ENSSSCG00000030278
	ENSSSCG00000011601
	ENSSSCG00000011619
	ENSSSCG00000022442
	ENSSSCG00000010931
	ENSSSCG00000035618
	ENSSSCG00000013492
	ENSSSCG00000033654
	ENSSSCG00000033706
	ENSSSCG00000007514
	ENSSSCG00000028025
	ENSSSCG00000016201
	ENSSSCG00000006564
	ENSSSCG00000009910
	ENSSSCG00000028609
	ENSSSCG00000025203
	ENSSSCG00000016590
	ENSSSCG00000035693
	ENSSSCG00000002509
	ENSSSCG00000013508
	ENSSSCG00000013885
	ENSSSCG00000003352
	ENSSSCG00000003637
	ENSSSCG00000010032
	ENSSSCG00000028132
	ENSSSCG00000030204
	ENSSSCG00000017642
	ENSSSCG00000008168
	ENSSSCG00000005310
	ENSSSCG00000020701
	ENSSSCG00000009820
	ENSSSCG00000032397
	ENSSSCG00000008274
	ENSSSCG00000042386
	ENSSSCG00000005656
	ENSSSCG00000009853
	ENSSSCG00000010794
	ENSSSCG00000016036
	ENSSSCG00000028949
	ENSSSCG00000036081
	ENSSSCG00000005012
	ENSSSCG00000006490
	ENSSSCG00000016793
	ENSSSCG00000017734
	ENSSSCG00000038852
	ENSSSCG00000005719
	ENSSSCG00000007705
	ENSSSCG00000002050
	ENSSSCG00000026063
	ENSSSCG00000034714
	ENSSSCG00000015227
	ENSSSCG00000038025
	ENSSSCG00000006084
	ENSSSCG00000005318
	ENSSSCG00000007692
	ENSSSCG00000013233
	ENSSSCG00000021902
	ENSSSCG00000015833
	ENSSSCG00000007516
	ENSSSCG00000032090
	ENSSSCG00000026781
	ENSSSCG00000003553
	ENSSSCG00000010081
	ENSSSCG00000024983
	ENSSSCG00000006775
	ENSSSCG00000014970
	ENSSSCG00000004103
	ENSSSCG00000008765
	ENSSSCG00000040373
	ENSSSCG00000009249
	ENSSSCG00000031083
	ENSSSCG00000009786
	ENSSSCG00000013481
	ENSSSCG00000039324
	ENSSSCG00000028509
	ENSSSCG00000002815
	ENSSSCG00000012995
	ENSSSCG00000003342
	ENSSSCG00000001078
	ENSSSCG00000017777
	ENSSSCG00000017731
	ENSSSCG00000036350
	ENSSSCG00000010290
	ENSSSCG00000013052
	ENSSSCG00000021333
	ENSSSCG00000000158
	ENSSSCG00000007179
	ENSSSCG00000007924
	ENSSSCG00000030042
	ENSSSCG00000011162
	ENSSSCG00000008079
	ENSSSCG00000038144
	ENSSSCG00000034709
	ENSSSCG00000002670
	ENSSSCG00000039550
	ENSSSCG00000006467
	ENSSSCG00000022757
	ENSSSCG00000006887
	ENSSSCG00000035676
	ENSSSCG00000030653
	ENSSSCG00000007786
	ENSSSCG00000013658
	ENSSSCG00000003489
	ENSSSCG00000001821
	ENSSSCG00000028485
	ENSSSCG00000032562
	ENSSSCG00000035570
	ENSSSCG00000005915
	ENSSSCG00000017624
	ENSSSCG00000027429
	ENSSSCG00000032498
	ENSSSCG00000013034
	ENSSSCG00000030183
	ENSSSCG00000008434
	ENSSSCG00000031251
	ENSSSCG00000005664
	ENSSSCG00000024235
	ENSSSCG00000017065
	ENSSSCG00000001347
	ENSSSCG00000038191
	ENSSSCG00000013322
	ENSSSCG00000009320
	ENSSSCG00000040954
	ENSSSCG00000013176
	ENSSSCG00000015878
	ENSSSCG00000028513
	ENSSSCG00000001732
	ENSSSCG00000002008
	ENSSSCG00000030493
	ENSSSCG00000010530
	ENSSSCG00000040918
	ENSSSCG00000023298
	ENSSSCG00000000014
	ENSSSCG00000013991
	ENSSSCG00000006893
	ENSSSCG00000023078
	ENSSSCG00000008770
	ENSSSCG00000033539
	ENSSSCG00000000895
	ENSSSCG00000032469
	ENSSSCG00000033700
	ENSSSCG00000013391
	ENSSSCG00000033983
	ENSSSCG00000035914
	ENSSSCG00000006089
	ENSSSCG00000027840
	ENSSSCG00000010097
	ENSSSCG00000017397
	ENSSSCG00000020737
	ENSSSCG00000032908
	ENSSSCG00000012847
	ENSSSCG00000013241
	ENSSSCG00000017287
	ENSSSCG00000002036
	ENSSSCG00000024687
	ENSSSCG00000005528
	ENSSSCG00000037170
	ENSSSCG00000003035
	ENSSSCG00000012961
	ENSSSCG00000027334
	ENSSSCG00000004394
	ENSSSCG00000009246
	ENSSSCG00000010299
	ENSSSCG00000016982
	ENSSSCG00000027072
	ENSSSCG00000045134
	ENSSSCG00000011864
	ENSSSCG00000008113
	ENSSSCG00000028420
	ENSSSCG00000010541
	ENSSSCG00000011003
	ENSSSCG00000017273
	ENSSSCG00000006925
	ENSSSCG00000025151
	ENSSSCG00000024096
	ENSSSCG00000002787
	ENSSSCG00000033272
	ENSSSCG00000003897
	ENSSSCG00000007840
	ENSSSCG00000034293
	ENSSSCG00000035034
	ENSSSCG00000006471
	ENSSSCG00000011107
	ENSSSCG00000017907
	ENSSSCG00000033653
	ENSSSCG00000003701
	ENSSSCG00000017957
	ENSSSCG00000034927
	ENSSSCG00000039235
	ENSSSCG00000031990
	ENSSSCG00000035472
	ENSSSCG00000002433
	ENSSSCG00000009904
	ENSSSCG00000031756
	ENSSSCG00000013613
	ENSSSCG00000001504
	ENSSSCG00000002003
	ENSSSCG00000007733
	ENSSSCG00000021275
	ENSSSCG00000017116
	ENSSSCG00000017682
	ENSSSCG00000006262
	ENSSSCG00000008693
	ENSSSCG00000005106
	ENSSSCG00000034814
	ENSSSCG00000013591
	ENSSSCG00000024912
	ENSSSCG00000032180
	ENSSSCG00000040479
	ENSSSCG00000005355
	ENSSSCG00000030694
	ENSSSCG00000025329
	ENSSSCG00000017196
	ENSSSCG00000023400
	ENSSSCG00000050940
	ENSSSCG00000001505
	ENSSSCG00000002406
	ENSSSCG00000035775
	ENSSSCG00000033697
	ENSSSCG00000002905
	ENSSSCG00000031513
	ENSSSCG00000013106
	ENSSSCG00000006628
	ENSSSCG00000034144
	ENSSSCG00000029430
	ENSSSCG00000001346
	ENSSSCG00000037686
	ENSSSCG00000015734
	ENSSSCG00000003583
	ENSSSCG00000028504
	ENSSSCG00000010136
	ENSSSCG00000013423
	ENSSSCG00000017414
	ENSSSCG00000011112
	ENSSSCG00000035048
	ENSSSCG00000002753
	ENSSSCG00000004088
	ENSSSCG00000008226
	ENSSSCG00000005000
	ENSSSCG00000034479
	ENSSSCG00000013468
	ENSSSCG00000007795
	ENSSSCG00000006481
	ENSSSCG00000031615
	ENSSSCG00000005729
	ENSSSCG00000039360
	ENSSSCG00000037354
	ENSSSCG00000005920
	ENSSSCG00000009876
	ENSSSCG00000008239
	ENSSSCG00000031076
	ENSSSCG00000004342
	ENSSSCG00000010605
	ENSSSCG00000035442
	ENSSSCG00000002950
	ENSSSCG00000034207
	ENSSSCG00000007331
	ENSSSCG00000008512
	ENSSSCG00000001556
	ENSSSCG00000009043
	ENSSSCG00000006319
	ENSSSCG00000009061
	ENSSSCG00000010575
	ENSSSCG00000017745
	ENSSSCG00000004528
	ENSSSCG00000023378
	ENSSSCG00000003161
	ENSSSCG00000005841
	ENSSSCG00000013429
	ENSSSCG00000002508
	ENSSSCG00000007738
	ENSSSCG00000028033
	ENSSSCG00000030253
	ENSSSCG00000002023
	ENSSSCG00000021802
	ENSSSCG00000028562
	ENSSSCG00000011714
	ENSSSCG00000035867
	ENSSSCG00000011904
	ENSSSCG00000027738
	ENSSSCG00000004691
	ENSSSCG00000009622
	ENSSSCG00000007237
	ENSSSCG00000002458
	ENSSSCG00000032056
	ENSSSCG00000005043
	ENSSSCG00000003362
	ENSSSCG00000039896
	ENSSSCG00000009432
	ENSSSCG00000033009
	ENSSSCG00000033786
	ENSSSCG00000020870
	ENSSSCG00000033593
	ENSSSCG00000021118
	ENSSSCG00000016695
	ENSSSCG00000030428
	ENSSSCG00000018023
	ENSSSCG00000021310
	ENSSSCG00000030174
	ENSSSCG00000038440
	ENSSSCG00000041220
	ENSSSCG00000027660
	ENSSSCG00000033509
	ENSSSCG00000005667
	ENSSSCG00000017184
	ENSSSCG00000002749
	ENSSSCG00000032067
	ENSSSCG00000025218
	ENSSSCG00000038916
	ENSSSCG00000040087
	ENSSSCG00000011609
	ENSSSCG00000023569
	ENSSSCG00000033432
	ENSSSCG00000034455
	ENSSSCG00000041449
	ENSSSCG00000009777
	ENSSSCG00000034265
	ENSSSCG00000026169
	ENSSSCG00000031442
	ENSSSCG00000035565
	ENSSSCG00000040869
	ENSSSCG00000042787
	ENSSSCG00000027302
	ENSSSCG00000007496
	ENSSSCG00000003267
	ENSSSCG00000017168
	ENSSSCG00000008268
	ENSSSCG00000039551
	ENSSSCG00000034841
	ENSSSCG00000003903
	ENSSSCG00000029391
	ENSSSCG00000012966
	ENSSSCG00000036967
	ENSSSCG00000025344
	ENSSSCG00000003264
	ENSSSCG00000013244
	ENSSSCG00000016300
	ENSSSCG00000013644
	ENSSSCG00000023173
	ENSSSCG00000016488
	ENSSSCG00000014440
	ENSSSCG00000036812
	ENSSSCG00000003104
	ENSSSCG00000027189
	ENSSSCG00000006956
	ENSSSCG00000033082
	ENSSSCG00000026793
	ENSSSCG00000035967
	ENSSSCG00000001692
	ENSSSCG00000029154
	ENSSSCG00000007602
	ENSSSCG00000013763
	ENSSSCG00000013744
	ENSSSCG00000006777
	ENSSSCG00000032693
	ENSSSCG00000004578
	ENSSSCG00000039201
	ENSSSCG00000003093
	ENSSSCG00000007609
	ENSSSCG00000025454
	ENSSSCG00000039782
	ENSSSCG00000016724
	ENSSSCG00000003555
	ENSSSCG00000006581
	ENSSSCG00000007337
	ENSSSCG00000032062
	ENSSSCG00000040678
	ENSSSCG00000012842
	ENSSSCG00000018051
	ENSSSCG00000029785
	ENSSSCG00000033148
	ENSSSCG00000001414
	ENSSSCG00000032083
	ENSSSCG00000031659
	ENSSSCG00000032275
	ENSSSCG00000016069
	ENSSSCG00000012560
	ENSSSCG00000035209
	ENSSSCG00000007173
	ENSSSCG00000009799
	ENSSSCG00000005596
	ENSSSCG00000017104
	ENSSSCG00000036308
	ENSSSCG00000017924
	ENSSSCG00000040333
	ENSSSCG00000010700
	ENSSSCG00000036328
	ENSSSCG00000005590
	ENSSSCG00000024290
	ENSSSCG00000007019
	ENSSSCG00000009906
	ENSSSCG00000002715
	ENSSSCG00000033450
	ENSSSCG00000017882
	ENSSSCG00000007187
	ENSSSCG00000007315
	ENSSSCG00000025321
	ENSSSCG00000039390
	ENSSSCG00000026812
	ENSSSCG00000031413
	ENSSSCG00000036817
	ENSSSCG00000040624
	ENSSSCG00000029635
	ENSSSCG00000040352
	ENSSSCG00000005666
	ENSSSCG00000039763
	ENSSSCG00000032235
	ENSSSCG00000035839
	ENSSSCG00000039516
	ENSSSCG00000002457
	ENSSSCG00000033920
	ENSSSCG00000013269
	ENSSSCG00000026741
	ENSSSCG00000012843
	ENSSSCG00000012795
	ENSSSCG00000016734
	ENSSSCG00000006955
	ENSSSCG00000032655
	ENSSSCG00000032106
	ENSSSCG00000008678
	ENSSSCG00000035304
	ENSSSCG00000001426
	ENSSSCG00000001696
	ENSSSCG00000006523
	ENSSSCG00000027779
	ENSSSCG00000008048
	ENSSSCG00000011137
	ENSSSCG00000032085
	ENSSSCG00000001398
	ENSSSCG00000011056
	ENSSSCG00000021092
	ENSSSCG00000000363
	ENSSSCG00000017776
	ENSSSCG00000009741
	ENSSSCG00000009746
	ENSSSCG00000001376
	ENSSSCG00000028553
	ENSSSCG00000008305
	ENSSSCG00000040317
	ENSSSCG00000000199
	ENSSSCG00000003169
	ENSSSCG00000005184
	ENSSSCG00000010550
	ENSSSCG00000010719
	ENSSSCG00000038509
	ENSSSCG00000009784
	ENSSSCG00000025674
	ENSSSCG00000037975
	ENSSSCG00000011454
	ENSSSCG00000015541
	ENSSSCG00000037336
	ENSSSCG00000001703
	ENSSSCG00000024672
	ENSSSCG00000017584
	ENSSSCG00000039064
	ENSSSCG00000009617
	ENSSSCG00000039160
	ENSSSCG00000037185
	ENSSSCG00000006954
[truncated: 3,195 more rows]
