# Supplementary material for: Live and heat-treated Lactiplantibacillus plantarum induce distinct metabolic and immune responses in intestinal epithelial cells
Source: iScience. 2026 Apr 1;29(5):115516. doi: 10.1016/j.isci.2026.115516 (PMC13099361; doi:10.1016/j.isci.2026.115516)
Supplement: Table S5. DEGs in L. plantarum during co-culture with SIECs, related to Figure 4B [file mmc6.xlsx]

## Sheet: Table S5
	Table S5. DEGs in L. plantarum during co-culture with SIECs.
	This table lists bacterial DEGs significantly altered between monoculture and co-culture with SIECs (refer to Fig. 4B).
	Gene list (DEGs FDR <0.05)		Gene list (cluster_Ⅱ_Ⅲ)	Gene list (cluster_Ⅱ_Ⅲ)
	gene_id	gene_name	gene_id or gene_name	gene_name	gene_id	Species	Gene Name
	HMPREF0531_RS02960		HMPREF0531_RS00950	GYRA	77216689	Lactiplantibacillus plantarum	DNA gyrase subunit A(gyrA)
	HMPREF0531_RS04815		HMPREF0531_RS01165	MUTL	77215679	Lactiplantibacillus plantarum	DNA mismatch repair endonuclease MutL(mutL)
	HMPREF0531_RS10625		HMPREF0531_RS00965	ARAA	77216582	Lactiplantibacillus plantarum	L-arabinose isomerase(araA)
	HMPREF0531_RS04385		fabI	RPLE	77217530	Lactiplantibacillus plantarum	50S ribosomal protein L5(rplE)
	HMPREF0531_RS14080		HMPREF0531_RS15300	RPLC	77217518	Lactiplantibacillus plantarum	50S ribosomal protein L3(rplC)
	HMPREF0531_RS00660		fabG	FTSY	77218047	Lactiplantibacillus plantarum	signal recognition particle-docking protein FtsY(ftsY)
	HMPREF0531_RS02955		HMPREF0531_RS00920	RPLL	77217226	Lactiplantibacillus plantarum	50S ribosomal protein L7/L12(rplL)
	HMPREF0531_RS00420		HMPREF0531_RS06085	RPLM	77217556	Lactiplantibacillus plantarum	50S ribosomal protein L13(rplM)
	HMPREF0531_RS07650		HMPREF0531_RS00910	RPLJ	77217225	Lactiplantibacillus plantarum	50S ribosomal protein L10(rplJ)
	HMPREF0531_RS02965		HMPREF0531_RS00945	ACCA	77217201	Lactiplantibacillus plantarum	carboxyltransferase subunit alpha(accA)
	HMPREF0531_RS02725		HMPREF0531_RS00940	ACCA	77218086	Lactiplantibacillus plantarum	carboxyltransferase subunit alpha(accA)
	HMPREF0531_RS11835		accA_1	GLYS	77218313	Lactiplantibacillus plantarum	glycine--tRNA ligase subunit beta(glyS)
	HMPREF0531_RS06080	atpD	HMPREF0531_RS07670	RPLF	77217533	Lactiplantibacillus plantarum	50S ribosomal protein L6(rplF)
	HMPREF0531_RS12965		HMPREF0531_RS07675	FABF	77218081	Lactiplantibacillus plantarum	beta-ketoacyl-ACP synthase II(fabF)
	HMPREF0531_RS05070	rpoC	HMPREF0531_RS07680	TSF	77218374	Lactiplantibacillus plantarum	translation elongation factor Ts(tsf)
	HMPREF0531_RS06985	gyrA	HMPREF0531_RS07660	RPSC	77217524	Lactiplantibacillus plantarum	30S ribosomal protein S3(rpsC)
	HMPREF0531_RS12975		HMPREF0531_RS07665	RPSD	77215707	Lactiplantibacillus plantarum	30S ribosomal protein S4(rpsD)
	HMPREF0531_RS10110		HMPREF0531_RS00935	ASPS	77218328	Lactiplantibacillus plantarum	aspartate--tRNA ligase(aspS)
	HMPREF0531_RS04475		fabZ	RPSB	77218375	Lactiplantibacillus plantarum	30S ribosomal protein S2(rpsB)
	HMPREF0531_RS10940		HMPREF0531_RS14330	DHAK	77216825	Lactiplantibacillus plantarum	dihydroxyacetone kinase subunit DhaK(dhaK)
	HMPREF0531_RS01235		fabF	RPSI	77217557	Lactiplantibacillus plantarum	30S ribosomal protein S9(rpsI)
	HMPREF0531_RS07950		HMPREF0531_RS07695	RPSJ	77217517	Lactiplantibacillus plantarum	30S ribosomal protein S10(rpsJ)
	HMPREF0531_RS10035		HMPREF0531_RS08000	ILES	77215563	Lactiplantibacillus plantarum	isoleucine--tRNA ligase(ileS)
	HMPREF0531_RS12985		HMPREF0531_RS09910	RPOC	77217512	Lactiplantibacillus plantarum	DNA-directed RNA polymerase subunit beta'(rpoC)
	HMPREF0531_RS00215		HMPREF0531_RS07655	RPSH	77217532	Lactiplantibacillus plantarum	30S ribosomal protein S8(rpsH)
	HMPREF0531_RS11210		treC	RPSE	77217535	Lactiplantibacillus plantarum	30S ribosomal protein S5(rpsE)
	HMPREF0531_RS09850		HMPREF0531_RS07535	RPSS	77217522	Lactiplantibacillus plantarum	30S ribosomal protein S19(rpsS)
	HMPREF0531_RS01000		HMPREF0531_RS10965	RPSQ	77217527	Lactiplantibacillus plantarum	30S ribosomal protein S17(rpsQ)
	HMPREF0531_RS06070	atpA	rpsC	TREC	77216915	Lactiplantibacillus plantarum	alpha,alpha-phosphotrehalase(treC)
	HMPREF0531_RS05280	rplM	dhaK	ENO	77217865	Lactiplantibacillus plantarum	phosphopyruvate hydratase(eno)
	HMPREF0531_RS14385		HMPREF0531_RS05235	ENO	77217314	Lactiplantibacillus plantarum	phosphopyruvate hydratase(eno)
	HMPREF0531_RS00930	fabF	aroD	ENO	77218275	Lactiplantibacillus plantarum	phosphopyruvate hydratase(eno)
	HMPREF0531_RS13950		HMPREF0531_RS04170	PFLA	77216406	Lactiplantibacillus plantarum	pyruvate formate-lyase-activating protein(pflA)
	HMPREF0531_RS09910		HMPREF0531_RS07710	AROD	77216535	Lactiplantibacillus plantarum	type I 3-dehydroquinate dehydratase(aroD)
	HMPREF0531_RS03165		HMPREF0531_RS04985	AROE	77217562	Lactiplantibacillus plantarum	shikimate dehydrogenase(aroE)
	HMPREF0531_RS05285	rpsI	rplF	AROE	77216539	Lactiplantibacillus plantarum	shikimate dehydrogenase(aroE)
	HMPREF0531_RS00965		HMPREF0531_RS16290	FABG	77218080	Lactiplantibacillus plantarum	3-oxoacyl-ACP reductase FabG(fabG)
	HMPREF0531_RS01040		rpsQ	FABI	77218087	Lactiplantibacillus plantarum	enoyl-ACP reductase FabI(fabI)
	HMPREF0531_RS08000		HMPREF0531_RS08750	NRDG	77216110	Lactiplantibacillus plantarum	anaerobic ribonucleoside-triphosphate reductase activating protein(nrdG)
	HMPREF0531_RS02500	lexA	mutL	PYK	77218256	Lactiplantibacillus plantarum	pyruvate kinase(pyk)
	HMPREF0531_RS10040		atpB	RPLP	77217525	Lactiplantibacillus plantarum	50S ribosomal protein L16(rplP)
	HMPREF0531_RS05245		tsf	RPLN	77217528	Lactiplantibacillus plantarum	50S ribosomal protein L14(rplN)
	HMPREF0531_RS08500		HMPREF0531_RS10730	RPLO	77217537	Lactiplantibacillus plantarum	50S ribosomal protein L15(rplO)
	HMPREF0531_RS04235		secY	PGMB	77216744	Lactiplantibacillus plantarum	beta-phosphoglucomutase(pgmB)
	HMPREF0531_RS13130		HMPREF0531_RS05245	PGMB	77216707	Lactiplantibacillus plantarum	beta-phosphoglucomutase(pgmB)
	HMPREF0531_RS05195	secY	rplO	RPLX	77217529	Lactiplantibacillus plantarum	50S ribosomal protein L24(rplX)
	HMPREF0531_RS02740	clpX	rplL	SECY	77217538	Lactiplantibacillus plantarum	preprotein translocase subunit SecY(secY)
	HMPREF0531_RS10775		HMPREF0531_RS08740	FABZ	77218076	Lactiplantibacillus plantarum	3-hydroxyacyl-ACP dehydratase FabZ(fabZ)
	HMPREF0531_RS13015		rplJ	RPMD	77217536	Lactiplantibacillus plantarum	50S ribosomal protein L30(rpmD)
	HMPREF0531_RS07680		HMPREF0531_RS05365	ATPH	77215744	Lactiplantibacillus plantarum	ATP synthase F1 subunit delta(atpH)
	HMPREF0531_RS00945		HMPREF0531_RS09905	ATPE	77215746	Lactiplantibacillus plantarum	F0F1 ATP synthase subunit C(atpE)
	HMPREF0531_RS06435	dinB	rpsJ	ATPF	77215745	Lactiplantibacillus plantarum	F0F1 ATP synthase subunit B(atpF)
	HMPREF0531_RS00415		HMPREF0531_RS05230	ATPD	77215741	Lactiplantibacillus plantarum	F0F1 ATP synthase subunit beta(atpD)
	HMPREF0531_RS12995		rplP	ATPA	77215743	Lactiplantibacillus plantarum	F0F1 ATP synthase subunit alpha(atpA)
	HMPREF0531_RS07860		nrdG	ATPB	77215747	Lactiplantibacillus plantarum	F0F1 ATP synthase subunit A(atpB)
	HMPREF0531_RS13615		HMPREF0531_RS10755	ADHE	77216662	Lactiplantibacillus plantarum	bifunctional acetaldehyde-CoA/alcohol dehydrogenase(adhE)
	HMPREF0531_RS04935		glyS	RPMH	77216683	Lactiplantibacillus plantarum	50S ribosomal protein L34(rpmH)
	HMPREF0531_RS08495	glpO	HMPREF0531_RS05200
	HMPREF0531_RS07655		HMPREF0531_RS06075
	HMPREF0531_RS00910		gyrA
	HMPREF0531_RS01160		atpF
	HMPREF0531_RS09655		ileS
	HMPREF0531_RS05090	fusA	rplE
	HMPREF0531_RS05365		aroE_1
	HMPREF0531_RS01595	msrB	rpmH
	HMPREF0531_RS04030		rpsH
	HMPREF0531_RS01580		eno_3
	HMPREF0531_RS15130	rnpB	HMPREF0531_RS02650
	HMPREF0531_RS07670		adhE
	HMPREF0531_RS12665	pflA	HMPREF0531_RS07830
	HMPREF0531_RS07675		HMPREF0531_RS01820
	HMPREF0531_RS07995	treC	HMPREF0531_RS09075
	HMPREF0531_RS07660		HMPREF0531_RS04575
	HMPREF0531_RS02900		HMPREF0531_RS05445
	HMPREF0531_RS02285		HMPREF0531_RS08920
	HMPREF0531_RS06075		HMPREF0531_RS04045
	HMPREF0531_RS11270		rpsB
	HMPREF0531_RS12185		HMPREF0531_RS09215
	HMPREF0531_RS00950		HMPREF0531_RS09370
	HMPREF0531_RS06050	atpB	HMPREF0531_RS13570
	HMPREF0531_RS13085		HMPREF0531_RS14880
	HMPREF0531_RS01840	pyk	HMPREF0531_RS06285
	HMPREF0531_RS10930		ftsY
	HMPREF0531_RS00955	accA	rpsE
	HMPREF0531_RS01945		pyk
	HMPREF0531_RS06065	atpH	HMPREF0531_RS13555
	HMPREF0531_RS15575	ssrA	rpoC
	HMPREF0531_RS01590	msrA	aspS
	HMPREF0531_RS06515		HMPREF0531_RS14910
	HMPREF0531_RS10700		rpsS
	HMPREF0531_RS14985		HMPREF0531_RS08400
	HMPREF0531_RS06285		rpsD
	HMPREF0531_RS10190		HMPREF0531_RS03450
	HMPREF0531_RS08010		rplC
	HMPREF0531_RS04810		pgmB_2
	HMPREF0531_RS09995		HMPREF0531_RS11270
	HMPREF0531_RS14965		pflA
	HMPREF0531_RS01510		HMPREF0531_RS05665
	HMPREF0531_RS01165		HMPREF0531_RS08710
	HMPREF0531_RS00150		rplX
	HMPREF0531_RS00920		rpmD
	HMPREF0531_RS09905		atpD
	HMPREF0531_RS07695		rplM
	HMPREF0531_RS11155		HMPREF0531_RS07650
	HMPREF0531_RS15330	ssrS	atpA
	HMPREF0531_RS15835		araA
	HMPREF0531_RS00805		rpsI
	HMPREF0531_RS11265		HMPREF0531_RS01160
	HMPREF0531_RS03925		HMPREF0531_RS12995
	HMPREF0531_RS02425		HMPREF0531_RS08715
	HMPREF0531_RS03615	rplJ	HMPREF0531_RS08730
	HMPREF0531_RS06480	trxA	HMPREF0531_RS14885
	HMPREF0531_RS00905	fabZ	atpH
	HMPREF0531_RS08325		HMPREF0531_RS07715
	HMPREF0531_RS06390	mutL	HMPREF0531_RS08725
	HMPREF0531_RS05595		HMPREF0531_RS14890
	HMPREF0531_RS02455	tsf	HMPREF0531_RS07700
	HMPREF0531_RS08275		HMPREF0531_RS08735
	HMPREF0531_RS08750		HMPREF0531_RS11425
	HMPREF0531_RS12970		HMPREF0531_RS15080
	HMPREF0531_RS14110		atpE
	HMPREF0531_RS07855	greA	HMPREF0531_RS05380
	HMPREF0531_RS02460	rpsB	rplN
	HMPREF0531_RS06060	atpF	HMPREF0531_RS04580
	HMPREF0531_RS03015	ileS	HMPREF0531_RS07630
	HMPREF0531_RS08920
	HMPREF0531_RS06370	recA
	HMPREF0531_RS10225
	HMPREF0531_RS04325
	HMPREF0531_RS14970
	HMPREF0531_RS06085
	HMPREF0531_RS08735
	HMPREF0531_RS12810
	HMPREF0531_RS06450	alaS
	HMPREF0531_RS14990
	HMPREF0531_RS02875	lpdA
	HMPREF0531_RS04880
	HMPREF0531_RS00565
	HMPREF0531_RS07845
	HMPREF0531_RS08165
	HMPREF0531_RS14670
	HMPREF0531_RS00350
	HMPREF0531_RS03010	dapF
	HMPREF0531_RS16350
	HMPREF0531_RS09335
	HMPREF0531_RS00700	pknB
	HMPREF0531_RS03500
	HMPREF0531_RS03450
	HMPREF0531_RS05160	rplE
	HMPREF0531_RS13135
	HMPREF0531_RS11820
	HMPREF0531_RS06950	yidC
	HMPREF0531_RS13585	araA
	HMPREF0531_RS08300	fba
	HMPREF0531_RS07505
	HMPREF0531_RS04395
	HMPREF0531_RS03920
	HMPREF0531_RS01895
	HMPREF0531_RS04945
	HMPREF0531_RS14890
	HMPREF0531_RS04740
	HMPREF0531_RS14995
	HMPREF0531_RS09890
	HMPREF0531_RS09225
	HMPREF0531_RS00935
	HMPREF0531_RS14920	ptsP
	HMPREF0531_RS11695
	HMPREF0531_RS04180
	HMPREF0531_RS07715
	HMPREF0531_RS08715
	HMPREF0531_RS00960	fabI
	HMPREF0531_RS12760
	HMPREF0531_RS14885
	HMPREF0531_RS13080
	HMPREF0531_RS07700
	HMPREF0531_RS14905
	HMPREF0531_RS01060
	HMPREF0531_RS03610	rplA
	HMPREF0531_RS06440
	HMPREF0531_RS02330	dnaK
	HMPREF0531_RS13875
	HMPREF0531_RS04355
	HMPREF0531_RS02150	glyS
	HMPREF0531_RS03180
	HMPREF0531_RS08990
	HMPREF0531_RS11140
	HMPREF0531_RS09660
	HMPREF0531_RS02295	dltD
	HMPREF0531_RS14425	wecB
	HMPREF0531_RS04885
	HMPREF0531_RS12765
	HMPREF0531_RS04450
	HMPREF0531_RS07220	pgmB
	HMPREF0531_RS12800
	HMPREF0531_RS13140
	HMPREF0531_RS06245	rpsD
	HMPREF0531_RS08400
	HMPREF0531_RS07900
	HMPREF0531_RS10755
	HMPREF0531_RS09215
	HMPREF0531_RS16340
	HMPREF0531_RS04120	tpiA
	HMPREF0531_RS12960
	HMPREF0531_RS13570
	HMPREF0531_RS05200
	HMPREF0531_RS10910
	HMPREF0531_RS01765
	HMPREF0531_RS07985
	HMPREF0531_RS05625
	HMPREF0531_RS05060
	HMPREF0531_RS00165	murC
	HMPREF0531_RS07475
	HMPREF0531_RS01845	pfkA
	HMPREF0531_RS14880
	HMPREF0531_RS05945
	HMPREF0531_RS14820
	HMPREF0531_RS02225	aspS
	HMPREF0531_RS02750	tuf
	HMPREF0531_RS01800
	HMPREF0531_RS11060
	HMPREF0531_RS05100	rplC
	HMPREF0531_RS02880
	HMPREF0531_RS06690
	HMPREF0531_RS06980	gyrB
	HMPREF0531_RS04365
	HMPREF0531_RS06300
	HMPREF0531_RS00470
	HMPREF0531_RS06175
	HMPREF0531_RS06955	rnpA
	HMPREF0531_RS07910
	HMPREF0531_RS09885
	HMPREF0531_RS03885
	HMPREF0531_RS04125	eno
	HMPREF0531_RS06445
	HMPREF0531_RS03825	groL
	HMPREF0531_RS03695
	HMPREF0531_RS01740
	HMPREF0531_RS06510	dapD
	HMPREF0531_RS05190	rplO
	HMPREF0531_RS14090
	HMPREF0531_RS04045
	HMPREF0531_RS05000
	HMPREF0531_RS06165
	HMPREF0531_RS05600
	HMPREF0531_RS12840
	HMPREF0531_RS03620	rplL
	HMPREF0531_RS02610	recJ
	HMPREF0531_RS04865
	HMPREF0531_RS11470
	HMPREF0531_RS02415	rimP
	HMPREF0531_RS04895	dapG
	HMPREF0531_RS10430	lepA
	HMPREF0531_RS03445
	HMPREF0531_RS09090
	HMPREF0531_RS02430	rseP
	HMPREF0531_RS08105
	HMPREF0531_RS00940
	HMPREF0531_RS07665
	HMPREF0531_RS08005
	HMPREF0531_RS05010	serS
	HMPREF0531_RS10520
	HMPREF0531_RS09150	lysS
	HMPREF0531_RS03145
	HMPREF0531_RS12350
	HMPREF0531_RS07850
	HMPREF0531_RS10120
	HMPREF0531_RS00160
	HMPREF0531_RS05220
	HMPREF0531_RS02305	dltB
	HMPREF0531_RS00250	thrS
	HMPREF0531_RS02765	dapA
	HMPREF0531_RS07630
	HMPREF0531_RS00760	ftsY
	HMPREF0531_RS13630
	HMPREF0531_RS04115
	HMPREF0531_RS07645
	HMPREF0531_RS04455
	HMPREF0531_RS06650
	HMPREF0531_RS08090
	HMPREF0531_RS05180	rpsE
	HMPREF0531_RS06035	glyA
	HMPREF0531_RS14910
	HMPREF0531_RS10825
	HMPREF0531_RS00690	rsmB
	HMPREF0531_RS01055
	HMPREF0531_RS12705
	HMPREF0531_RS09590
	HMPREF0531_RS05170	rplF
	HMPREF0531_RS07615	dhaK
	HMPREF0531_RS06995	ssb
	HMPREF0531_RS00200	sufB
	HMPREF0531_RS05130	rpsC
	HMPREF0531_RS12805
	HMPREF0531_RS08725
	HMPREF0531_RS07515
	HMPREF0531_RS10490
	HMPREF0531_RS01155
	HMPREF0531_RS01405
	HMPREF0531_RS04275
	HMPREF0531_RS05225	rplQ
	HMPREF0531_RS13105
	HMPREF0531_RS04555	hflX
	HMPREF0531_RS09135	ftsH
	HMPREF0531_RS05445
	HMPREF0531_RS12055
	HMPREF0531_RS06460	ruvX
	HMPREF0531_RS08950
	HMPREF0531_RS13255
	HMPREF0531_RS03005
	HMPREF0531_RS04110	gap
	HMPREF0531_RS05490
	HMPREF0531_RS11410
	HMPREF0531_RS16235
	HMPREF0531_RS03950
	HMPREF0531_RS05095	rpsJ
	HMPREF0531_RS11665
	HMPREF0531_RS14220	leuS
	HMPREF0531_RS05360
	HMPREF0531_RS01545
	HMPREF0531_RS11430
	HMPREF0531_RS08455
	HMPREF0531_RS13965	argS
	HMPREF0531_RS13535
	HMPREF0531_RS15585
	HMPREF0531_RS03650	nrdE
	HMPREF0531_RS05135	rplP
	HMPREF0531_RS04140	secG
	HMPREF0531_RS07530
	HMPREF0531_RS05115	rplB
	HMPREF0531_RS13145
	HMPREF0531_RS01925
	HMPREF0531_RS02990
	HMPREF0531_RS04265
	HMPREF0531_RS09220
	HMPREF0531_RS14840
	HMPREF0531_RS14515
	HMPREF0531_RS05105	rplD
	HMPREF0531_RS01790
	HMPREF0531_RS05155	rplX
	HMPREF0531_RS06825
	HMPREF0531_RS11080
	HMPREF0531_RS06695
	HMPREF0531_RS00430	pheT
	HMPREF0531_RS14280
	HMPREF0531_RS06965	dnaN
	HMPREF0531_RS06115
	HMPREF0531_RS07470
	HMPREF0531_RS05230
	HMPREF0531_RS01525
	HMPREF0531_RS08730
	HMPREF0531_RS02995
	HMPREF0531_RS07540
	HMPREF0531_RS10100
	HMPREF0531_RS11415
	HMPREF0531_RS08190
	HMPREF0531_RS12835
	HMPREF0531_RS03930	hprK
	HMPREF0531_RS12660	pflB
	HMPREF0531_RS05150	rplN
	HMPREF0531_RS10720
	HMPREF0531_RS06605
	HMPREF0531_RS12670
	HMPREF0531_RS07420	cytX
	HMPREF0531_RS02280
	HMPREF0531_RS04975
	HMPREF0531_RS06855	adhE
	HMPREF0531_RS09300
	HMPREF0531_RS10830
	HMPREF0531_RS08795	metG
	HMPREF0531_RS11355
	HMPREF0531_RS10230
	HMPREF0531_RS10460
	HMPREF0531_RS08740
	HMPREF0531_RS07410	thiD
	HMPREF0531_RS14925
	HMPREF0531_RS00770	ffh
	HMPREF0531_RS05380
	HMPREF0531_RS05250	pplA
	HMPREF0531_RS10205
	HMPREF0531_RS04595
	HMPREF0531_RS04400
	HMPREF0531_RS14960
	HMPREF0531_RS14505	rfbB
	HMPREF0531_RS11900
	HMPREF0531_RS03460
	HMPREF0531_RS10620
	HMPREF0531_RS05165	rpsH
	HMPREF0531_RS01470
	HMPREF0531_RS07710
	HMPREF0531_RS00755	smc
	HMPREF0531_RS12555
	HMPREF0531_RS04335
	HMPREF0531_RS06925	mnmG
	HMPREF0531_RS07415	thiE
	HMPREF0531_RS13940
	HMPREF0531_RS01125
	HMPREF0531_RS05120	rpsS
	HMPREF0531_RS04550
	HMPREF0531_RS01950
	HMPREF0531_RS08745
	HMPREF0531_RS02650
	HMPREF0531_RS04260
	HMPREF0531_RS10990
	HMPREF0531_RS07075
	HMPREF0531_RS11850	spxB
	HMPREF0531_RS09750
	HMPREF0531_RS01535
	HMPREF0531_RS02145	dnaG
	HMPREF0531_RS03645	nrdF
	HMPREF0531_RS04145
	HMPREF0531_RS09100	mfd
	HMPREF0531_RS10290
	HMPREF0531_RS03750	galE
	HMPREF0531_RS09180
	HMPREF0531_RS10200
	HMPREF0531_RS00925	fabG
	HMPREF0531_RS13595
	HMPREF0531_RS14875
	HMPREF0531_RS14395
	HMPREF0531_RS13795
	HMPREF0531_RS06280	tpx
	HMPREF0531_RS05175	rplR
	HMPREF0531_RS02420
	HMPREF0531_RS11590	carB
	HMPREF0531_RS02445	frr
	HMPREF0531_RS05085	rpsG
	HMPREF0531_RS06725
	HMPREF0531_RS07455
	HMPREF0531_RS09370
	HMPREF0531_RS00685	fmt
	HMPREF0531_RS04065	rapZ
	HMPREF0531_RS13545
	HMPREF0531_RS14835
	HMPREF0531_RS02790
	HMPREF0531_RS06760
	HMPREF0531_RS11690	nrdI
	HMPREF0531_RS09980
	HMPREF0531_RS00355
	HMPREF0531_RS10195
	HMPREF0531_RS13550
	HMPREF0531_RS00185	sufD
	HMPREF0531_RS10970
	HMPREF0531_RS04575
	HMPREF0531_RS01700
	HMPREF0531_RS01270	gpsB
	HMPREF0531_RS03440
	HMPREF0531_RS04170
	HMPREF0531_RS07720
	HMPREF0531_RS14035
	HMPREF0531_RS12180
	HMPREF0531_RS10630
	HMPREF0531_RS15300
	HMPREF0531_RS03990	trxB
	HMPREF0531_RS03560	cysS
	HMPREF0531_RS03425	thrB
	HMPREF0531_RS01730
	HMPREF0531_RS03065	mraY
	HMPREF0531_RS07125
	HMPREF0531_RS03085	mraZ
	HMPREF0531_RS13375
	HMPREF0531_RS05980
	HMPREF0531_RS05145	rpsQ
	HMPREF0531_RS04040	uvrA
	HMPREF0531_RS09520
	HMPREF0531_RS15065
	HMPREF0531_RS09205
	HMPREF0531_RS11455
	HMPREF0531_RS02885
	HMPREF0531_RS12820
	HMPREF0531_RS07870
	HMPREF0531_RS03940
	HMPREF0531_RS07460
	HMPREF0531_RS06465
	HMPREF0531_RS04480
	HMPREF0531_RS02180
	HMPREF0531_RS04965
	HMPREF0531_RS13590
	HMPREF0531_RS04360
	HMPREF0531_RS09010	alr
	HMPREF0531_RS07580
	HMPREF0531_RS03605	rplK
	HMPREF0531_RS09990
	HMPREF0531_RS05125	rplV
	HMPREF0531_RS10965
	HMPREF0531_RS08840
	HMPREF0531_RS16335
	HMPREF0531_RS11580
	HMPREF0531_RS01070
	HMPREF0531_RS10510
	HMPREF0531_RS13455
	HMPREF0531_RS06545	ccpA
	HMPREF0531_RS01775	rpsA
	HMPREF0531_RS10725	ychF
	HMPREF0531_RS14735
	HMPREF0531_RS10425
	HMPREF0531_RS06350
	HMPREF0531_RS01290
	HMPREF0531_RS13775
	HMPREF0531_RS04665
	HMPREF0531_RS04175
	HMPREF0531_RS01795
	HMPREF0531_RS08960	rho
	HMPREF0531_RS06790
	HMPREF0531_RS05320	aroB
	HMPREF0531_RS07990	treR
	HMPREF0531_RS00695
	HMPREF0531_RS07535
	HMPREF0531_RS04230
	HMPREF0531_RS02985
	HMPREF0531_RS11405
	HMPREF0531_RS13225
	HMPREF0531_RS02510
	HMPREF0531_RS03635	mprF
	HMPREF0531_RS01150
	HMPREF0531_RS01955
	HMPREF0531_RS11585
	HMPREF0531_RS11570	pyrR
	HMPREF0531_RS03135
	HMPREF0531_RS01630	hslU
	HMPREF0531_RS04330
	HMPREF0531_RS08085	celB
	HMPREF0531_RS11700
	HMPREF0531_RS01725
	HMPREF0531_RS06355
	HMPREF0531_RS09245
	HMPREF0531_RS00055
	HMPREF0531_RS08060
	HMPREF0531_RS00990
	HMPREF0531_RS01540
	HMPREF0531_RS12780
	HMPREF0531_RS11840
	HMPREF0531_RS09230
	HMPREF0531_RS04580
	HMPREF0531_RS06775
	HMPREF0531_RS01745
	HMPREF0531_RS00365
	HMPREF0531_RS05505	cydC
	HMPREF0531_RS12905
	HMPREF0531_RS00340
	HMPREF0531_RS14825
	HMPREF0531_RS05065
	HMPREF0531_RS16380
	HMPREF0531_RS13150
	HMPREF0531_RS02410	nusA
	HMPREF0531_RS13680
	HMPREF0531_RS00915	acpP
	HMPREF0531_RS06135
	HMPREF0531_RS08910
	HMPREF0531_RS13790
	HMPREF0531_RS07895
	HMPREF0531_RS02785	holA
	HMPREF0531_RS00190
	HMPREF0531_RS01105	lysA
	HMPREF0531_RS05305	tkt
	HMPREF0531_RS11750
	HMPREF0531_RS06030
	HMPREF0531_RS04525
	HMPREF0531_RS04570
	HMPREF0531_RS06560
	HMPREF0531_RS08480
	HMPREF0531_RS10105
	HMPREF0531_RS03690
	HMPREF0531_RS15360	rpmH
	HMPREF0531_RS04825
	HMPREF0531_RS04600	helD
	HMPREF0531_RS01900	ppsA
	HMPREF0531_RS09815	nagE
	HMPREF0531_RS12450
	HMPREF0531_RS06235
	HMPREF0531_RS04445
	HMPREF0531_RS05215	rpsK
	HMPREF0531_RS06990	rpsF
	HMPREF0531_RS04105
	HMPREF0531_RS06055	atpE
	HMPREF0531_RS05185	rpmD
	HMPREF0531_RS05440
	HMPREF0531_RS11330
	HMPREF0531_RS04010
	HMPREF0531_RS14195
	HMPREF0531_RS04280
	HMPREF0531_RS05310	aroE
	HMPREF0531_RS09600
	HMPREF0531_RS12310
	HMPREF0531_RS04615	guaA
	HMPREF0531_RS05495	cydB
	HMPREF0531_RS10735
	HMPREF0531_RS01410
	HMPREF0531_RS05050
	HMPREF0531_RS10895
	HMPREF0531_RS07000	rpsR
	HMPREF0531_RS15085	rpmF
	HMPREF0531_RS12205
	HMPREF0531_RS05315	aroF
	HMPREF0531_RS11240
	HMPREF0531_RS01755
	HMPREF0531_RS03150
	HMPREF0531_RS13470
	HMPREF0531_RS11310
	HMPREF0531_RS08485
	HMPREF0531_RS12475
	HMPREF0531_RS04790
	HMPREF0531_RS00265	rplT
	HMPREF0531_RS12920
	HMPREF0531_RS10680
	HMPREF0531_RS09310
	HMPREF0531_RS00410
	HMPREF0531_RS11300
	HMPREF0531_RS00460
	HMPREF0531_RS05140	rpmC
	HMPREF0531_RS06720
	HMPREF0531_RS06100
	HMPREF0531_RS06785
	HMPREF0531_RS00405
	HMPREF0531_RS08160
	HMPREF0531_RS06795
	HMPREF0531_RS05675
	HMPREF0531_RS07625	dhaM
	HMPREF0531_RS13660
	HMPREF0531_RS11970
	HMPREF0531_RS08260
	HMPREF0531_RS08835
	HMPREF0531_RS03140
	HMPREF0531_RS09695
	HMPREF0531_RS01120
	HMPREF0531_RS02835
	HMPREF0531_RS09675	nrdG
	HMPREF0531_RS04520
	HMPREF0531_RS02780	rpsT
	HMPREF0531_RS04890
	HMPREF0531_RS07095
	HMPREF0531_RS08825	ispE
	HMPREF0531_RS09340
	HMPREF0531_RS05585
	HMPREF0531_RS13605
	HMPREF0531_RS01710
	HMPREF0531_RS13010
	HMPREF0531_RS04700	amaP
	HMPREF0531_RS11170
	HMPREF0531_RS05235
	HMPREF0531_RS14680	glf
	HMPREF0531_RS07565
	HMPREF0531_RS14200	pepV
	HMPREF0531_RS02175	ybeY
	HMPREF0531_RS04545
	HMPREF0531_RS11290
	HMPREF0531_RS14490
	HMPREF0531_RS09160	tyrS
	HMPREF0531_RS00370
	HMPREF0531_RS02620
	HMPREF0531_RS14850
	HMPREF0531_RS01095
	HMPREF0531_RS07835
	HMPREF0531_RS11255
	HMPREF0531_RS12230
	HMPREF0531_RS02735	yihA
	HMPREF0531_RS11375
	HMPREF0531_RS14695
	HMPREF0531_RS10675
	HMPREF0531_RS08235
	HMPREF0531_RS12135
	HMPREF0531_RS08065
	HMPREF0531_RS06385	mutS
	HMPREF0531_RS15245
	HMPREF0531_RS09680	nrdD
	HMPREF0531_RS08955
	HMPREF0531_RS02710	uvrC
	HMPREF0531_RS02940
	HMPREF0531_RS14205
	HMPREF0531_RS07730
	HMPREF0531_RS06275
	HMPREF0531_RS07905
	HMPREF0531_RS02230	hisS
	HMPREF0531_RS08295
	HMPREF0531_RS04585
	HMPREF0531_RS09960
	HMPREF0531_RS01880
	HMPREF0531_RS00575
	HMPREF0531_RS03935	lgt
	HMPREF0531_RS16130
	HMPREF0531_RS10300
	HMPREF0531_RS01170	fni
	HMPREF0531_RS03800	tsaD
	HMPREF0531_RS14075
	HMPREF0531_RS11425
	HMPREF0531_RS12515
	HMPREF0531_RS13780
	HMPREF0531_RS00210
	HMPREF0531_RS11420
	HMPREF0531_RS13300
	HMPREF0531_RS05240
	HMPREF0531_RS15570
	HMPREF0531_RS09975
	HMPREF0531_RS01395
	HMPREF0531_RS13600
	HMPREF0531_RS14805
	HMPREF0531_RS12730
	HMPREF0531_RS00795	rplS
	HMPREF0531_RS08580
	HMPREF0531_RS09835
	HMPREF0531_RS15520
	HMPREF0531_RS05205	infA
	HMPREF0531_RS09285	asp1
	HMPREF0531_RS07620	dhaL
	HMPREF0531_RS03110
	HMPREF0531_RS03195
	HMPREF0531_RS01785
	HMPREF0531_RS12675
	HMPREF0531_RS06120
	HMPREF0531_RS10465
	HMPREF0531_RS11705
	HMPREF0531_RS01365
	HMPREF0531_RS12045
	HMPREF0531_RS07255
	HMPREF0531_RS01025
	HMPREF0531_RS01690
	HMPREF0531_RS14975
	HMPREF0531_RS07640
	HMPREF0531_RS09210
	HMPREF0531_RS13730
	HMPREF0531_RS11070
	HMPREF0531_RS04500
	HMPREF0531_RS04485
	HMPREF0531_RS13755
	HMPREF0531_RS14410
	HMPREF0531_RS01715
	HMPREF0531_RS10745	noc
	HMPREF0531_RS05685
	HMPREF0531_RS12990
	HMPREF0531_RS12795
	HMPREF0531_RS03945	galU
	HMPREF0531_RS14330
	HMPREF0531_RS13645
	HMPREF0531_RS02435
	HMPREF0531_RS03795	rimI
	HMPREF0531_RS04560
	HMPREF0531_RS07570
	HMPREF0531_RS02820
	HMPREF0531_RS10845
	HMPREF0531_RS05110	rplW
	HMPREF0531_RS11660	zwf
	HMPREF0531_RS10095
	HMPREF0531_RS13890
	HMPREF0531_RS09935
	HMPREF0531_RS15180
	HMPREF0531_RS10980
	HMPREF0531_RS07120	yycH
	HMPREF0531_RS10950
	HMPREF0531_RS04710
	HMPREF0531_RS13800
	HMPREF0531_RS11895
	HMPREF0531_RS02450	pyrH
	HMPREF0531_RS00310	yqeH
	HMPREF0531_RS10945
	HMPREF0531_RS08210
	HMPREF0531_RS06360	pgsA
	HMPREF0531_RS05355
	HMPREF0531_RS10840	fetB
	HMPREF0531_RS04690
	HMPREF0531_RS01085
	HMPREF0531_RS02470
	HMPREF0531_RS12050
	HMPREF0531_RS11370
	HMPREF0531_RS03435
	HMPREF0531_RS03190
	HMPREF0531_RS05080	rpsL
	HMPREF0531_RS13750
	HMPREF0531_RS03375	nagA
	HMPREF0531_RS02215
	HMPREF0531_RS11555
	HMPREF0531_RS07130
	HMPREF0531_RS11950
	HMPREF0531_RS12470
	HMPREF0531_RS06810
	HMPREF0531_RS01175
	HMPREF0531_RS03170	pepF
	HMPREF0531_RS13865
	HMPREF0531_RS03380
	HMPREF0531_RS10150
	HMPREF0531_RS01145
	HMPREF0531_RS12285
	HMPREF0531_RS04380
	HMPREF0531_RS04490
	HMPREF0531_RS03000
	HMPREF0531_RS00050
	HMPREF0531_RS06770
	HMPREF0531_RS13020
	HMPREF0531_RS04410
	HMPREF0531_RS11635
	HMPREF0531_RS01990
	HMPREF0531_RS08975
	HMPREF0531_RS09145	dusB
	HMPREF0531_RS12190
	HMPREF0531_RS00245	dnaI
	HMPREF0531_RS09845
	HMPREF0531_RS02605
	HMPREF0531_RS02915
	HMPREF0531_RS06565	rbsK
	HMPREF0531_RS02815	rsmD
	HMPREF0531_RS07110	yycF
	HMPREF0531_RS04405
	HMPREF0531_RS06320	minD
	HMPREF0531_RS06125
	HMPREF0531_RS04165
	HMPREF0531_RS00810
	HMPREF0531_RS07430
	HMPREF0531_RS03320
	HMPREF0531_RS11245
	HMPREF0531_RS03395	nadE
	HMPREF0531_RS05210	rpsM
	HMPREF0531_RS12140
	HMPREF0531_RS13810
	HMPREF0531_RS08765
	HMPREF0531_RS09085
	HMPREF0531_RS13675
	HMPREF0531_RS12465
	HMPREF0531_RS01625
	HMPREF0531_RS06610
	HMPREF0531_RS14270	metK
	HMPREF0531_RS04695
	HMPREF0531_RS02635	obgE
	HMPREF0531_RS04715
	HMPREF0531_RS06040	upp
	HMPREF0531_RS06815
	HMPREF0531_RS09345
	HMPREF0531_RS05560	ligA
	HMPREF0531_RS14165
	HMPREF0531_RS06660
	HMPREF0531_RS14830	gnd
	HMPREF0531_RS07440
	HMPREF0531_RS12655
	HMPREF0531_RS11335
	HMPREF0531_RS00390
	HMPREF0531_RS04985
	HMPREF0531_RS00570	rplU
	HMPREF0531_RS00680	priA
	HMPREF0531_RS02205
	HMPREF0531_RS09640
	HMPREF0531_RS05655
	HMPREF0531_RS13450
	HMPREF0531_RS14655
	HMPREF0531_RS11350	thrC
	HMPREF0531_RS05410	citF
	HMPREF0531_RS14725
	HMPREF0531_RS02840
	HMPREF0531_RS04995
	HMPREF0531_RS09575
	HMPREF0531_RS09915
	HMPREF0531_RS09500
	HMPREF0531_RS06845	rbsK
	HMPREF0531_RS08395
	HMPREF0531_RS01050
	HMPREF0531_RS11615
	HMPREF0531_RS02140	rpoD
	HMPREF0531_RS01720
	HMPREF0531_RS13745
	HMPREF0531_RS14950
	HMPREF0531_RS14420
	HMPREF0531_RS09800
	HMPREF0531_RS13445	murQ
	HMPREF0531_RS07015	dnaB
	HMPREF0531_RS13310	aroD
	HMPREF0531_RS00655
	HMPREF0531_RS14955
	HMPREF0531_RS08410
	HMPREF0531_RS14845
	HMPREF0531_RS14705
	HMPREF0531_RS00195
	HMPREF0531_RS02310	dltA
	HMPREF0531_RS13200
	HMPREF0531_RS10305
	HMPREF0531_RS03370	proC
	HMPREF0531_RS01180	mvaD
	HMPREF0531_RS00305
	HMPREF0531_RS12550
	HMPREF0531_RS01555
	HMPREF0531_RS02830
	HMPREF0531_RS04760
	HMPREF0531_RS01830
	HMPREF0531_RS13060
	HMPREF0531_RS06780
	HMPREF0531_RS02850
	HMPREF0531_RS05535
	HMPREF0531_RS08870	glmU
	HMPREF0531_RS12235
	HMPREF0531_RS11595
	HMPREF0531_RS04510
	HMPREF0531_RS00125
	HMPREF0531_RS01355
	HMPREF0531_RS06540
	HMPREF0531_RS08120
	HMPREF0531_RS15080
	HMPREF0531_RS10900
	HMPREF0531_RS13360
	HMPREF0531_RS00980
	HMPREF0531_RS10715
	HMPREF0531_RS03080	rsmH
	HMPREF0531_RS04435
	HMPREF0531_RS06190	gshAB
	HMPREF0531_RS10470
	HMPREF0531_RS13395
	HMPREF0531_RS05680
	HMPREF0531_RS11785
	HMPREF0531_RS05785
	HMPREF0531_RS13985
	HMPREF0531_RS05325
	HMPREF0531_RS11575
	HMPREF0531_RS00525	glnA
	HMPREF0531_RS07585
	HMPREF0531_RS11365
	HMPREF0531_RS04840
	HMPREF0531_RS00360	gndA
	HMPREF0531_RS11020
	HMPREF0531_RS01890
	HMPREF0531_RS11675
	HMPREF0531_RS00970
	HMPREF0531_RS14690
	HMPREF0531_RS06860
	HMPREF0531_RS03595	nusG
	HMPREF0531_RS14675
	HMPREF0531_RS11975
	HMPREF0531_RS05665
	HMPREF0531_RS03075	ftsL
	HMPREF0531_RS06270	thiI
	HMPREF0531_RS13860
	HMPREF0531_RS12265
	HMPREF0531_RS00715
	HMPREF0531_RS14700
	HMPREF0531_RS12505
	HMPREF0531_RS04460
	HMPREF0531_RS00705	rsgA
	HMPREF0531_RS09015
	HMPREF0531_RS05635
	HMPREF0531_RS00530
	HMPREF0531_RS01650	topA
	HMPREF0531_RS08280
	HMPREF0531_RS04960
	HMPREF0531_RS13250	galE
	HMPREF0531_RS05270
	HMPREF0531_RS14870
	HMPREF0531_RS14305
	HMPREF0531_RS07805
	HMPREF0531_RS06470
	HMPREF0531_RS10925
	HMPREF0531_RS10820
	HMPREF0531_RS11605	pyrE
	HMPREF0531_RS06655
	HMPREF0531_RS11600	pyrF
	HMPREF0531_RS10975
	HMPREF0531_RS13050
	HMPREF0531_RS01350
	HMPREF0531_RS13230
	HMPREF0531_RS12650
	HMPREF0531_RS10515
	HMPREF0531_RS12160
	HMPREF0531_RS11175
	HMPREF0531_RS09075
	HMPREF0531_RS07780
	HMPREF0531_RS09970
	HMPREF0531_RS13760
	HMPREF0531_RS06820
	HMPREF0531_RS11945
	HMPREF0531_RS11075
	HMPREF0531_RS10525
	HMPREF0531_RS04650
	HMPREF0531_RS13265
	HMPREF0531_RS11545
	HMPREF0531_RS08320
	HMPREF0531_RS06900	lepB
	HMPREF0531_RS03100
	HMPREF0531_RS05995
	HMPREF0531_RS07830
	HMPREF0531_RS00325	yqeK
	HMPREF0531_RS04680
	HMPREF0531_RS14495	rfbB
	HMPREF0531_RS09455
	HMPREF0531_RS02930
	HMPREF0531_RS12885
	HMPREF0531_RS12770
	HMPREF0531_RS02485
	HMPREF0531_RS13945
	HMPREF0531_RS08710
	HMPREF0531_RS09000
	HMPREF0531_RS06105	yidD
	HMPREF0531_RS00725
	HMPREF0531_RS03785	tsaB
	HMPREF0531_RS14715
	HMPREF0531_RS06415	ruvB
	HMPREF0531_RS03385
	HMPREF0531_RS13685
	HMPREF0531_RS03955
	HMPREF0531_RS08205
	HMPREF0531_RS06405
	HMPREF0531_RS02320
	HMPREF0531_RS01600
	HMPREF0531_RS09240
	HMPREF0531_RS03070
	HMPREF0531_RS06150
	HMPREF0531_RS00260	rpmI
	HMPREF0531_RS07405	thiM
	HMPREF0531_RS02370	aroA
	HMPREF0531_RS03745
	HMPREF0531_RS07005
	HMPREF0531_RS11345
	HMPREF0531_RS03025
	HMPREF0531_RS01340
	HMPREF0531_RS01465
	HMPREF0531_RS04495
	HMPREF0531_RS16170
	HMPREF0531_RS05430
	HMPREF0531_RS00400	yidC
	HMPREF0531_RS03995
	HMPREF0531_RS15105
	HMPREF0531_RS04420
	HMPREF0531_RS00640
	HMPREF0531_RS13305
	HMPREF0531_RS02515
	HMPREF0531_RS08040
	HMPREF0531_RS11715
	HMPREF0531_RS03780
	HMPREF0531_RS04900	asnB
	HMPREF0531_RS10245
	HMPREF0531_RS04705
	HMPREF0531_RS00330	rsfS
	HMPREF0531_RS09450
	HMPREF0531_RS14865
	HMPREF0531_RS13065
	HMPREF0531_RS05375
	HMPREF0531_RS11190
	HMPREF0531_RS10030
	HMPREF0531_RS02405
	HMPREF0531_RS07345
	HMPREF0531_RS09895
	HMPREF0531_RS09700
	HMPREF0531_RS10115
	HMPREF0531_RS02300	dltC
	HMPREF0531_RS07690
	HMPREF0531_RS00090
	HMPREF0531_RS14390
	HMPREF0531_RS00130
	HMPREF0531_RS11440
	HMPREF0531_RS04205
	HMPREF0531_RS01075
	HMPREF0531_RS11955
	HMPREF0531_RS10580
	HMPREF0531_RS06975	recF
	HMPREF0531_RS06290
	HMPREF0531_RS10780
	HMPREF0531_RS10985	crtI
	HMPREF0531_RS00170	feoB
	HMPREF0531_RS07980
	HMPREF0531_RS04250	glmM
	HMPREF0531_RS07865
	HMPREF0531_RS00625
	HMPREF0531_RS00285
	HMPREF0531_RS03880
	HMPREF0531_RS16330
	HMPREF0531_RS14915
	HMPREF0531_RS08240
	HMPREF0531_RS02400
	HMPREF0531_RS00240
	HMPREF0531_RS00385
	HMPREF0531_RS03860	raiA
	HMPREF0531_RS13005
	HMPREF0531_RS05530
	HMPREF0531_RS13235
	HMPREF0531_RS13390
	HMPREF0531_RS06400
	HMPREF0531_RS08705	trpS
	HMPREF0531_RS00230	coaE
	HMPREF0531_RS05760
	HMPREF0531_RS03125	rpsN
	HMPREF0531_RS01360
	HMPREF0531_RS02645	pfkB
	HMPREF0531_RS13895
	HMPREF0531_RS12400
	HMPREF0531_RS02615
	HMPREF0531_RS06110
	HMPREF0531_RS09740
	HMPREF0531_RS01420
	HMPREF0531_RS03720	tmk
	HMPREF0531_RS08890
	HMPREF0531_RS14150
	HMPREF0531_RS14145
	HMPREF0531_RS00335
	HMPREF0531_RS08450
	HMPREF0531_RS06710
	HMPREF0531_RS04055	argH
	HMPREF0531_RS00045	ribD
	HMPREF0531_RS02350	ribF
	HMPREF0531_RS09530
	HMPREF0531_RS02625	rnz
	HMPREF0531_RS06765
	HMPREF0531_RS09565
	HMPREF0531_RS08490	glpK
	HMPREF0531_RS08550
	HMPREF0531_RS14315
	HMPREF0531_RS13555
	HMPREF0531_RS11960
	HMPREF0531_RS12915
	HMPREF0531_RS00140
	HMPREF0531_RS10740
	HMPREF0531_RS13490
	HMPREF0531_RS08310
	HMPREF0531_RS04720
	HMPREF0531_RS04020
	HMPREF0531_RS05670
	HMPREF0531_RS06705
	HMPREF0531_RS04350
	HMPREF0531_RS13560
	HMPREF0531_RS10730
	HMPREF0531_RS08880
	HMPREF0531_RS06430	yajC
	HMPREF0531_RS12980
	HMPREF0531_RS14980
	HMPREF0531_RS04160
	HMPREF0531_RS00320
	HMPREF0531_RS02360
	HMPREF0531_RS11630
	HMPREF0531_RS06525
	HMPREF0531_RS16290
	HMPREF0531_RS00865
	HMPREF0531_RS07705
	HMPREF0531_RS03965
	HMPREF0531_RS04240	cdaA
	HMPREF0531_RS01820
	HMPREF0531_RS12005
	HMPREF0531_RS08365
	HMPREF0531_RS07025	proB
	HMPREF0531_RS11200
	HMPREF0531_RS00480
	HMPREF0531_RS13925
	HMPREF0531_RS00035
	HMPREF0531_RS16125
	HMPREF0531_RS02495
	HMPREF0531_RS11145
	HMPREF0531_RS03325
	HMPREF0531_RS00650
	HMPREF0531_RS06045
	HMPREF0531_RS09315
	HMPREF0531_RS01205	asnS
	HMPREF0531_RS03535
	HMPREF0531_RS14040
	HMPREF0531_RS01200
	HMPREF0531_RS02155	glyQ
	HMPREF0531_RS10310
	HMPREF0531_RS08980
	HMPREF0531_RS04155	smpB
	HMPREF0531_RS12410
	HMPREF0531_RS02260
	HMPREF0531_RS03400
	HMPREF0531_RS05455
	HMPREF0531_RS02015
	HMPREF0531_RS06020	prfA
	HMPREF0531_RS11395
	HMPREF0531_RS06865
	HMPREF0531_RS00205
	HMPREF0531_RS02010
	HMPREF0531_RS14685
	HMPREF0531_RS00025
	HMPREF0531_RS04070
	HMPREF0531_RS05695
	HMPREF0531_RS09830
	HMPREF0531_RS09390
	HMPREF0531_RS05650
	HMPREF0531_RS07020
	HMPREF0531_RS04860
	HMPREF0531_RS11340
	HMPREF0531_RS10855
	HMPREF0531_RS07090
	HMPREF0531_RS10015
	HMPREF0531_RS09780
	HMPREF0531_RS00105
	HMPREF0531_RS11680
	HMPREF0531_RS12790
	HMPREF0531_RS09400
	HMPREF0531_RS13500	bsh
	HMPREF0531_RS02905
	HMPREF0531_RS05580	gatB
	HMPREF0531_RS04775
	HMPREF0531_RS12455
	HMPREF0531_RS14560
	HMPREF0531_RS13440
	HMPREF0531_RS01860	clpB
	HMPREF0531_RS14815	tagD
	HMPREF0531_RS05590	rlmD
	HMPREF0531_RS16015
	HMPREF0531_RS02255
	HMPREF0531_RS07240
	HMPREF0531_RS07010	rplI
	HMPREF0531_RS00520
	HMPREF0531_RS14530
	HMPREF0531_RS12700
	HMPREF0531_RS09535
	HMPREF0531_RS00610	xseA
	HMPREF0531_RS07920	trxA
	HMPREF0531_RS00345
	HMPREF0531_RS05755
	HMPREF0531_RS01275
	HMPREF0531_RS06255	ezrA
	HMPREF0531_RS13580
	HMPREF0531_RS00380
	HMPREF0531_RS16295
	HMPREF0531_RS08375
	HMPREF0531_RS00600	nusB
	HMPREF0531_RS06220
	HMPREF0531_RS06145
	HMPREF0531_RS11235
	HMPREF0531_RS06490	racE
	HMPREF0531_RS06155
	HMPREF0531_RS07525
	HMPREF0531_RS03455
	HMPREF0531_RS13905	dltC
	HMPREF0531_RS08475
	HMPREF0531_RS05890
	HMPREF0531_RS09385
	HMPREF0531_RS11105
	HMPREF0531_RS10960
	HMPREF0531_RS09510
	HMPREF0531_RS09730
	HMPREF0531_RS03495	accA
	HMPREF0531_RS14710
	HMPREF0531_RS12355
	HMPREF0531_RS07340
	HMPREF0531_RS06160
	HMPREF0531_RS01635	hslV
	HMPREF0531_RS10660
	HMPREF0531_RS01865	pepT
	HMPREF0531_RS09550
	HMPREF0531_RS04830	recQ
	HMPREF0531_RS11790
	HMPREF0531_RS06850
	HMPREF0531_RS09140	hslO
	HMPREF0531_RS09605
	HMPREF0531_RS11390
	HMPREF0531_RS05630
	HMPREF0531_RS01760
	HMPREF0531_RS08440
	HMPREF0531_RS11135	folB
	HMPREF0531_RS14660
	HMPREF0531_RS12440
	HMPREF0531_RS12000
	HMPREF0531_RS12025
	HMPREF0531_RS01255
	HMPREF0531_RS09130	hpt
	HMPREF0531_RS11985
	HMPREF0531_RS04200
	HMPREF0531_RS08270
	HMPREF0531_RS12240
	HMPREF0531_RS10885
	HMPREF0531_RS16155
	HMPREF0531_RS01620	plsY
	HMPREF0531_RS12195
	HMPREF0531_RS00435	mltG
	HMPREF0531_RS05640
	HMPREF0531_RS11460
	HMPREF0531_RS07230
	HMPREF0531_RS03095
	HMPREF0531_RS08030
	HMPREF0531_RS03050
	HMPREF0531_RS06835
	HMPREF0531_RS11030
	HMPREF0531_RS05330
	HMPREF0531_RS07925
	HMPREF0531_RS14485
	HMPREF0531_RS04415
	HMPREF0531_RS08905
	HMPREF0531_RS01875
	HMPREF0531_RS08335
	HMPREF0531_RS08945
	HMPREF0531_RS05895
	HMPREF0531_RS05555	pcrA
	HMPREF0531_RS06640
	HMPREF0531_RS01660
	HMPREF0531_RS10175
	HMPREF0531_RS08610
	HMPREF0531_RS10235
	HMPREF0531_RS08800
	HMPREF0531_RS02920
	HMPREF0531_RS10170
	HMPREF0531_RS13280
	HMPREF0531_RS12120
	HMPREF0531_RS07735
	HMPREF0531_RS08540
	HMPREF0531_RS00255	infC
	HMPREF0531_RS03045	ftsA
	HMPREF0531_RS02120
	HMPREF0531_RS11325
	HMPREF0531_RS00085
	HMPREF0531_RS03365	pnuC
	HMPREF0531_RS11090
	HMPREF0531_RS04610	coaA
