# Supplementary material for: Live and heat-treated Lactiplantibacillus plantarum induce distinct metabolic and immune responses in intestinal epithelial cells
Source: iScience. 2026 Apr 1;29(5):115516. doi: 10.1016/j.isci.2026.115516 (PMC13099361; doi:10.1016/j.isci.2026.115516)
Supplement: Table S6. Functional annotation of bacterial gene clusters, related to Figure 4B [file mmc7.xlsx]

## Sheet: Table S6
	Table S6. Functional annotation of bacterial gene clusters.
	This table provides Gene Ontology (GO) enrichment analysis of DEGs from Table S5 (refer to Fig. 4B).
	Category	GO	Term	Count	%	Enrichment p value	Fold Enrichment	Genes	List Total
	GOTERM_BP_DIRECT	GO:0006412	Translation	21	36.8421	3.33759e-14	7.36141	77217533, 77217522, 77217225, 77217532, 77217535, 77217524, 77217557, 77217556, 77217226, 77218375, 77217530, 77216683, 77217529, 77217518, 77217537, 77217525, 77217536, 77217528, 77217517, 77217527, 77215707	46
	GOTERM_BP_DIRECT	GO:0006633	Fatty acid biosynthetic process	4	7.01754	0.0100081	8.1581	77218076, 77218087, 77218086, 77217201	46
	GOTERM_BP_DIRECT	GO:0009423	Chorismate biosynthetic process	3	5.26316	0.0550782	7.47826	77216539, 77216535, 77217562	46
	GOTERM_BP_DIRECT	GO:0009073	Aromatic amino acid family biosynthetic process	3	5.26316	0.0550782	7.47826	77216539, 77216535, 77217562	46
	GOTERM_BP_DIRECT	GO:0008652	Amino acid biosynthetic process	3	5.26316	0.0550782	7.47826	77216539, 77216535, 77217562	46
	GOTERM_BP_DIRECT	GO:0006096	Glycolytic process	3	5.26316	0.0796297	6.11858	77218275, 77217865, 77217314	46
