# Supplementary material for: Live and heat-treated Lactiplantibacillus plantarum induce distinct metabolic and immune responses in intestinal epithelial cells
Source: iScience. 2026 Apr 1;29(5):115516. doi: 10.1016/j.isci.2026.115516 (PMC13099361; doi:10.1016/j.isci.2026.115516)
Supplement: Table S7. Quantification of water-soluble metabolites in culture supernatants, related to Figure 4F, S7B–F, S8A, S8C, S8D [file mmc8.xlsx]

## Sheet: Table S7
	Table S7. Quantification of water-soluble metabolites in culture supernatants.
	This table includes LC-MS/MS quantification of water-soluble metabolites such as nucleic acids, sugars, SCFAs, and aromatic acids under monoculture and co-culture conditions (refer to Figs. 4F, S7B–F, S8A, S8C-D).
	Category	Metabolites	Medium	Bac			SIEC			SIEC+Bac
	Nucleic acid	Uridine monophosphate	0	0	0	0	0	0	0	0	0	0
		Xanthosine monophosphate	0	0	0	0	0	0	0	0	0	0
		Inosine monophosphate	0.000951806	0.0018662	0.00136258	0.00172661	0.00217353	0.00280743	0.002262	0.00217353	0.00280743	0.002262
		Orotic acid	0	0	0	0	0	0	0	0	0	0
		Thymidine monophosphate	0	0	0	0	0	0	0	0	0	0
		Guanosine monophosphate	0.234499	0.248546	0.23881	0.24639	0.410753	0.473627	0.424906	0.410753	0.473627	0.424906
		Cytidine monophosphate	0.206299	0.236479	0.216193	0.237527	0.247443	0.256073	0.246751	0.247443	0.256073	0.246751
		Deoxycytidine monophosphate	0.0053603	0.00818604	0.00640878	0.006805	0.00567071	0.00564069	0.0054999	0.00567071	0.00564069	0.0054999
		Adenosine monophosphate	0.474979	0.520262	0.483337	0.508396	0.717609	0.830539	0.772217	0.717609	0.830539	0.772217
		Deoxyguanosine monophosphate	0	0	0	0	0	0	0	0	0	0
		Deoxyadenosine monophosphate	0	0	0	0	0	0	0	0	0	0
		Uridine	0.109413	0	0	0	0.0571105	0.0516268	0.0601905	0.0571105	0.0516268	0.0601905
		Uracil	0.0210852	0.00680854	0.00526589	0.00527322	0.0168869	0.0149789	0.016551	0.0168869	0.0149789	0.016551
		3-Aminopropanoic acid	0.00465841	0.00427241	0.00517269	0.00520265	0.00689149	0.00546718	0.00613943	0.00689149	0.00546718	0.00613943
		Uric acid	0	0	0	0	0	0	0	0	0	0
		3-Aminoisobutyric acid	0.437893	0.450131	0.441654	0.444068	0.441194	0.438323	0.44489	0.441194	0.438323	0.44489
		Inosine	0.0275005	0	0	0	0.228411	0.251527	0.237531	0.228411	0.251527	0.237531
		Cytosine	0	0	0	0	0	0	0	0	0	0
		Xanthine	0.0614044	0.0414424	0.0404642	0.0379721	0.0640528	0.0633803	0.0597817	0.0640528	0.0633803	0.0597817
		Cytidine	0.082568	0.000705828	0.000793311	0.000540334	0.0943518	0.105245	0.0995498	0.0943518	0.105245	0.0995498
		Hypoxanthine	0.107094	0.188358	0.176168	0.185732	0.194509	0.208237	0.196768	0.194509	0.208237	0.196768
		Xanthosine	0.00630632	0	0	0	0.00741608	0.00639799	0.00715085	0.00741608	0.00639799	0.00715085
		Thymine	0	0	0	0	0	0	0	0	0	0
		Guanosine	0.128853	0	0	0	0.117215	0.130106	0.128202	0.117215	0.130106	0.128202
		Guanine	0.00132756	0.00144889	0.00134424	0.00132568	0.00240033	0.00258143	0.00214492	0.00240033	0.00258143	0.00214492
		Deoxycytidine	0.0220955	0	0	0	0.0192796	0.0207375	0.0201308	0.0192796	0.0207375	0.0201308
		Thymidine	0	0	0	0	0	0	0	0	0	0
		Deoxyguanosine	0.00605239	0	0	0	0.00507609	0.00531387	0.00424268	0.00507609	0.00531387	0.00424268
		Adenosine	1.3221	0.000938259	0.00269801	0.00246978	0.429018	0.323103	0.424206	0.429018	0.323103	0.424206
		Adenine	0	0	0	0	0	0	0	0	0	0
		Deoxyadenosine	0.00985089	0.00345005	0.00255225	0.00290823	0.00180034	0.00107825	0.00253695	0.00180034	0.00107825	0.00253695
	Sugars	Gluconic acid	0.0379134	0.0233464	0.0222864	0.0219837	0.0391321	0.0381369	0.0367574	0.0235227	0.0241047	0.0267566
		Glucose	0.0755265	0.014541	0.0128802	0.0125845	0.0660128	0.0602504	0.0668391	0.0153567	0.0193231	0.020812
		Threonic acid	0.0278616	0.0140375	0.0141892	0.0134153	0.0332127	0.0282878	0.0275195	0.0164263	0.0168274	0.0180037
		Sucrose	0.010087	0.00445115	0.00352	0.00442363	0.0105144	0.0114906	0.00989944	0.00474559	0.00494128	0.00426129
	Amino acids	Cystine	0.102768	0.158146	0.154613	0.161021	0.146528	0.165739	0.149362	0.203237	0.252756	0.218453
		4-Hydroxyproline	0.299995	0.288036	0.292091	0.292377	0.290655	0.290961	0.287643	0.280948	0.282491	0.293895
		Cystathionine	0.144384	0.14014	0.138789	0.146557	0.140846	0.14387	0.143643	0.140463	0.14071	0.143759
		Cysteine	0.00845834	0.00803034	0.00904355	0.00848177	0.00643701	0.0076702	0.00769154	0.00870453	0.00674712	0.00778216
		Glycine	0.311805	0.34719	0.330872	0.343787	0.310086	0.301656	0.337318	0.307857	0.318615	0.324675
		Glutamine	0.0019872	0	0	0	0.00537782	0.00827785	0.00723126	0.0050251	0.00952814	0.00752312
		Saccharopine	0	0	0	0	0	0	0	0	0	0
		N-Acetylaspartic acid	0.00294609	0.00224538	0.0023891	0.00375792	0.00164694	0.00181914	0.00160725	0.00396535	0.00239573	0.00374271
		Citrulline	0.48249	0.479945	0.478854	0.478171	0.470337	0.493706	0.491768	0.505765	0.482452	0.487621
		2-Aminoadipic acid	0.00438761	0.00614168	0.00601389	0.00531323	0.00678658	0.00783708	0.00597726	0.00761726	0.00936421	0.00812406
		Homocysteine	0	0	0	0	0	0	0	0	0	0
		5-Glutamylcysteine	0	0	0	0	0	0	0	0	0	0
		Glutathione	0	0	0	0	0	0	0	0	0	0
		Argininosuccinic acid	0.0022149	0.00132666	0.00146152	0	0.00349609	0.00292956	0.00364861	0.00289324	0.00193154	0.00286458
		Glycyl-glutamine	0	0	0	0	0	0	0	0	0	0
		Oxidized glutathione	0	0	0	0	0	0	0	0	0	0
		Hydroxylysine	0.0897981	0.0927734	0.0910154	0.0899439	0.0943381	0.0937229	0.0942761	0.0926084	0.0894449	0.0891288
		Alanyl-glutamine	0.0227073	0.0151761	0.0135173	0.0147409	0.0212976	0.0196471	0.0194363	0.0180156	0.0186343	0.0179403
		3-Methylhistidine	0.0121563	0.0103186	0.010709	0.0110773	0.0125942	0.0139641	0.0124094	0.0128352	0.0161756	0.0125959
		4-Aminobutyric acid	0.130392	0.129385	0.139652	0.131392	0.128493	0.131326	0.137241	0.129385	0.139652	0.131392
		N-Acetylcysteine	0	0	0	0	0	0	0	0	0	0
		1-Methylhistidine	0.0221077	0.0239433	0.0233796	0.0230189	0.0264565	0.028326	0.0276823	0.0273521	0.0293443	0.0302008
		Pipecolic acid	0.179381	0.188096	0.186303	0.184503	0.17741	0.176775	0.177145	0.185099	0.180616	0.179961
		Putrescine	0.0556241	0.0539931	0.0533434	0.0533477	0.0558594	0.0544392	0.055116	0.0510624	0.0537177	0.0532708
		4-Hydroxyphenyllactic acid	0.000553502	0.00170374	0.00129899	0.0013847	0.000952287	0.000778376	0.00102626	0.00150929	0.00189997	0.00207867
		Hydroxykynurenine	0	0	0	0	0	0	0	0	0	0
		Urocanic acid	0.0539056	0.0536499	0.0507458	0.0528212	0.0547673	0.0582982	0.0545303	0.0536022	0.0552829	0.058697
		5-Hydroxytryptophan	0.00744506	0.00521272	0.00488564	0.00655139	0.00449492	0.00442802	0.00522995	0.00591385	0.00514591	0.00705658
		S-Adenosylhomocysteine	0.0328487	0.0292397	0.0278201	0.0278283	0.029994	0.0329771	0.0323713	0.0312592	0.0305471	0.0307153
		3-Hydroxyanthranilic acid	0	0	0	0	0	0	0	0	0	0
		Formylkynurenine	0.016184	0.0376333	0.037039	0.0357559	0.0284794	0.0235818	0.0251175	0.0281704	0.0283556	0.0303941
		Kynurenine	0.0229713	0.0524943	0.0487687	0.050166	0.0544386	0.0486143	0.0471253	0.0457425	0.0458582	0.0484407
		Kynurenic acid	0.00373569	0.00500104	0.00404002	0.00467585	0.00489475	0.0042937	0.00549877	0.00432848	0.00462535	0.00503855
		Serotonin	0.00298309	0.00691646	0.00643253	0.00589476	0.00484722	0.00414021	0.00538772	0.0047681	0.0045197	0.00552711
		5'-Methylthioadenosine	0.37858	0.00424766	0.00443027	0.00417106	0.199608	0.172051	0.199147	0.109862	0.11677	0.120793
		Anthranilic acid	0.00135654	0.00197174	0.00204516	0.00251962	0.00197325	0.00147646	0.00188964	0.00174863	0.00179568	0.00145478
		Indole-3-acetic acid	0.0038613	0.0041299	0.00384783	0.00339199	0.00350451	0.00410954	0.00357969	0.00423354	0.00345881	0.003567
		Phenyllactic acid	0.00396933	0.0362348	0.0352851	0.035492	0.00375086	0.00404277	0.00413982	0.0537422	0.0587126	0.0540639
		Indolelactic acid	0.00151331	0.00750476	0.00770836	0.00799092	0.00162902	0.00167111	0.00166493	0.0140982	0.0162693	0.0165745
		Threonine	4.53786	4.83975	4.47941	4.74807	4.69714	4.86455	4.85598	4.59834	4.60598	4.91385
		Glutamic acid	14.169	14.9741	14.6247	14.9589	14.3498	15.0042	14.639	14.5809	14.2945	14.9771
		Lysine	5.74496	5.794	5.43982	5.82512	6.01048	5.88497	5.84178	5.58828	5.63594	6.04029
		Arginine	15.2104	14.9981	14.0359	15.1313	15.2449	15.2102	15.3462	14.4076	14.4304	15.4127
		Isoleucine	4.5708	4.97449	4.69934	4.95746	4.79712	4.76959	4.80768	4.65887	4.62117	5.03739
		Leucine	4.55783	4.69931	4.50009	4.84298	4.62346	4.55809	4.74689	4.45711	4.53215	5.10408
		Phenylalanine	24.0745	25.4951	24.5099	24.6516	24.8269	25.2133	25.2518	24.5177	24.2698	25.1522
		Tryptophan	13.9013	13.5097	13.092	13.5082	13.3634	13.6921	13.4505	13.3016	13.3724	13.7928
		Aspartic acid	2.06704	2.2174	2.06859	2.14964	2.11964	2.1022	2.12273	2.09845	2.06066	2.09328
		Serine	2.90916	1.32172	1.25278	1.23045	3.14025	3.15875	3.2722	1.98477	1.63659	2.36794
		Asparagine	1.33695	1.32159	1.31632	1.34115	1.32057	1.41351	1.37542	1.28596	1.30765	1.34888
		Alanine	3.62554	3.90452	3.77652	3.93656	3.78833	3.77826	3.95608	3.67602	3.62509	3.87713
		Methionine sulfoxide	0.703664	1.12922	1.10595	1.13121	1.1419	1.12303	1.15717	1.10218	1.08527	1.10092
		2-Aminobutyric acid	0.921228	0.982758	0.941736	0.954677	0.912471	0.963439	0.948572	0.955856	0.953444	0.964472
		5-Oxoproline	1.2777	1.31319	1.29425	1.2844	1.33354	1.38039	1.3759	1.33915	1.38217	1.37426
		Proline	2.73071	2.86704	2.6883	2.93553	2.79874	2.69822	2.75206	2.57054	2.49984	2.7506
		Valine	1.22653	1.37989	1.35806	1.42236	1.30657	1.30366	1.3178	1.32384	1.35852	1.36767
		Ornithine	3.40112	3.53433	3.37403	3.45504	3.59412	3.54965	3.52343	3.59954	3.60642	3.65023
		Methionine	2.85994	2.86657	2.76441	2.8124	2.7985	2.82187	2.77339	2.73851	2.75711	2.94656
		Histidine	4.68647	5.38412	5.37754	5.50741	4.65151	4.98917	4.93484	5.13602	5.12844	5.26463
		Tyrosine	1.94587	2.29933	2.29058	2.3751	2.16726	2.29566	2.24079	2.31398	2.26867	2.43932
	Vitamins	Ascorbic acid	0.0107475	0.00051609	0	0	0.000472783	0	0.000376223	0	0	0
		Pyridoxalphosphate	0	0	0	0	0	0	0	0	0	0
		Nicotinic acid	0.162346	0.204235	0.188332	0.192501	0.157413	0.157667	0.171636	0.269739	0.283259	0.32033
		Pantothenic acid	0.0166761	0.0135651	0.0127358	0.0132202	0.0246004	0.0276463	0.0247469	0.0228243	0.0288305	0.0242847
		4-Pyridoxic acid	0.000418067	0.000446242	0.000543175	0	0.000679908	0.000606168	0.000617187	0.000708345	0.000744734	0.000861598
		Pyridoxal	0	0	0	0	0	0	0	0	0	0
		Niacinamide	0.0461703	0	0	0	0.0838534	0.102112	0.0917778	0.00192053	0.00256922	0.00291794
		Pyridoxine	0.0131855	0.0148151	0.011484	0.0140041	0.0619452	0.0771198	0.0586713	0.0699429	0.0977618	0.0838816
		Choline	0.743794	0.77341	0.737471	0.748254	0.739061	0.731724	0.734708	0.747076	0.770259	0.750656
		4-Aminobenzoic acid	0.033355	0.0341283	0.0321234	0.0322145	0.030704	0.0320202	0.0319181	0.032375	0.0312915	0.0306921
		Folic acid	0	0	0	0	0.00534334	0.00632749	0.00568199	0.00524532	0.00864359	0.00681321
		Riboflavin	0.0216439	0.0219306	0.0217707	0.0217967	0.0212391	0.0224555	0.0232683	0.0218028	0.0229217	0.0225713
		Biotin	0	0	0	0	0	0	0	0	0	0
		Cyanocobalamin	0	0	0	0	0	0	0	0	0	0
		Lipoic acid	0	0	0	0	0	0	0	0	0	0
	Organic acids	3-Hydroxybutyric acid	0.00447844	0.00471238	0.00450365	0.0045416	0.00492534	0.00465696	0.00475235	0.00534209	0.00532346	0.00576792
		3-Hydroxyisobutyric acid	0.000337522	0.000304148	0.000291661	0.000320043	0.000763546	0.000814552	0.000641074	0.000376028	0.000388655	0.000422091
		2-Hydroxyglutaric acid	0.00038802	0.000272595	0.000271388	0.000342792	0.000280405	0.00022872	0.000280958	0.000314123	0.000348686	0.000384695
		Fumaric acid	0.000550075	0.000718161	0.000710193	0.000748909	0.00286994	0.00292133	0.00257384	0.00163997	0.00129488	0.00221733
		Maleic acid	0.000120938	0.000142914	0.000109817	0.000122637	0.000178065	0.000204817	0.000162942	0.000118959	0.000104902	0.000193817
		Glyoxylic acid	0.0144653	0.0152169	0.0137069	0.0158184	0.014642	0.0129067	0.0145602	0.013041	0.012354	0.0168079
		Glycolic acid	0.00228921	0.00354237	0.00355771	0.00334487	0.00353449	0.00346521	0.00342995	0.00333846	0.00350549	0.00321129
		Malonic acid	0.00243686	0.00240572	0.00236456	0.00244775	0.00252944	0.00234252	0.00254845	0.00226852	0.00246346	0.00247854
		2-Hydroxybutyric acid	0.00364786	0.00485261	0.004711	0.00461644	0.00416482	0.00388795	0.00415783	0.00410038	0.00464175	0.0043573
		2-Hydroxyisobutyric acid	0.00405043	0.00523714	0.00488473	0.0050655	0.00432342	0.00420318	0.00413503	0.0043252	0.00480273	0.00468589
		2-Hydroxyisovaleric acid	0.0062381	0.00882758	0.00821072	0.00849029	0.00660024	0.00628827	0.00659586	0.00775448	0.00837966	0.00877223
		3-Hydroxyisovaleric acid	0.000997383	0.000972935	0.000883315	0.00109967	0.00125672	0.00139475	0.0011152	0.00130331	0.00132323	0.00095978
		2-Hydroxy-3-methylvaleric acid	0.00172848	0.00620698	0.00568619	0.0060908	0.0016875	0.00155844	0.00158004	0.00563463	0.00634469	0.00649218
		2-Hydroxyisocaproic acid	0.000981657	0.00330301	0.00312256	0.00344178	0.000960931	0.000849888	0.000893914	0.00316881	0.00340186	0.00369546
		Glutaric acid	0.0117243	0.010895	0.010383	0.0111658	0.0116826	0.0109961	0.0115143	0.0110662	0.0106963	0.012478
		3-Methylglutaconic acid	0	0	0	0	0	0	0	0	0	0
		Adipic acid	0	0	0	0	0	0	0	0	0	0
		Citramalic acid	0.000250643	0.000304501	0.000291071	0.000302637	0.000240512	0.000246878	0.000296007	0.000229646	0.000337612	0.000282577
		3-Methyladipic acid	0	0	0	0	0	0	0	0	0	0
		Acetoacetic acid	0	0	0	0	0	0	0	0	0	0
		Oxalic acid	0.00104082	0.00100824	0.00109774	0.00106075	0.00127093	0.00116134	0.00123897	0.000971723	0.00110026	0.0010661
		Mevalonic acid	0	0	0	0	0	0	0	0	0	0
		2-Deoxytetronic acid	0.00342061	0.003879	0.00391522	0.00378923	0.0035977	0.00375413	0.00368721	0.00371008	0.00390804	0.00369256
		Shikimic acid	0	0	0	0	0	0	0	0	0	0
		Tartaric acid	0	0	0	0	0	0	0	0	0	0
		Metylsuccinic acid	0	0	0	0	0	0	0	0	0	0
		Methylmalonic acid	0	0	0	0	0	0	0	0	0	0
		Suberic acid	0	0	0	0	0	0	0	0	0	0
	α-keto acids	2-Oxobutyric acid	0.00268001	0.00323509	0.0028989	0.00306575	0.00253938	0.00212743	0.00252644	0.00274927	0.00310215	0.00289777
		2-Oxoglutaric acid	0.00109058	0.00114696	0.00103442	0.00108526	0.000984563	0.000760754	0.000913903	0.0010848	0.00117247	0.00130869
		Oxaloacetic acid	0	0	0	0	0	0	0	0	0	0
		3-Methyl-2-oxobutyric acid	0.00170115	0.00141509	0.00124856	0.00130031	0.00261715	0.0023511	0.00253958	0.00158315	0.0018272	0.00195731
		2-Oxoisocaproic acid	0.00564186	0.00494431	0.00444799	0.00513481	0.0112241	0.0100804	0.0102962	0.00528499	0.00597246	0.00712192
		3-Methyl-2-oxovaleric acid	0.00103356	0.000854317	0.000722334	0.000840059	0.00288381	0.00262671	0.00243128	0.00120458	0.00139351	0.00162932
	SCFAs	Acetic acid	0.0159593	0.0395248	0.0372034	0.0398678	0.0164486	0.0149576	0.0157504	0.0228916	0.0234123	0.0246628
		Propionic acid	0.00342919	0.00369381	0.00343579	0.00365265	0.0027814	0.00234853	0.00264232	0.0026826	0.00258563	0.0026691
		Isobutyric acid	0.00202356	0.00206686	0.00197715	0.00202699	0.0016872	0.00139627	0.00156804	0.0014411	0.00143948	0.00142352
		Butyric acid	0.00438352	0.00442517	0.00418054	0.00430863	0.00254178	0.00210564	0.00246699	0.00266375	0.00247939	0.00262049
		Isovaleric acid	0.000915202	0.000954147	0.000914878	0.000964516	0.000610753	0.000468966	0.000561669	0.00058377	0.000516396	0.000569253
		Valeric acid	4.1991e-05	3.18064e-05	2.91511e-05	4.63396e-05	1.98212e-05	1.6197e-05	1.91443e-05	1.44845e-05	1.94583e-05	2.01366e-05
	Miscellaneous	2-Ketoglutaric acid	0	0	0	0	0	0	0	0	0	0
		Pyruvic acid	0.0231502	0.0260967	0.0247578	0.0273233	0.0295533	0.0322969	0.0309025	0.031987	0.0348006	0.033374
		O-Phosphoethanolamine	0.0127021	0.0143198	0.013676	0.0138066	0.0154531	0.0160479	0.0153195	0.0151907	0.0132789	0.0151557
		Taurine	0.0144251	0.0113077	0.00999919	0.0116107	0.0126668	0.0129218	0.012333	0.0111801	0.0115962	0.0122292
		Aconitic acid	0.0197719	0.0203976	0.0180486	0.018719	0.0339724	0.03901	0.0361372	0.0424225	0.0338065	0.0423492
		Glyceric acid	0.00224747	0.00325497	0.00270718	0.00305357	0.0023666	0.00228032	0.00273347	0.00312605	0.00257442	0.00314578
		Isocitric acid	0.00391453	0.00370809	0.003447	0.00319832	0.00401407	0.00451722	0.00351558	0.00375277	0.00310865	0.00428476
		Citric acid	0.111688	0.15725	0.148534	0.15968	0.118825	0.110503	0.105506	0.107792	0.100247	0.111871
		Malic acid	0.11356	0.128543	0.115127	0.114807	0.11933	0.119026	0.114772	0.108159	0.111471	0.117542
		Lactic acid	0.272828	2.231	2.11172	2.28344	0.535474	0.570432	0.534254	1.60308	1.72487	1.74058
		NAD	0	0	0	0	0	0	0	0	0	0
		Succinic acid	0.291738	0.328486	0.30108	0.316465	0.317983	0.302792	0.31433	0.314378	0.333802	0.322567
