# Supplementary material for: Live and heat-treated Lactiplantibacillus plantarum induce distinct metabolic and immune responses in intestinal epithelial cells
Source: iScience. 2026 Apr 1;29(5):115516. doi: 10.1016/j.isci.2026.115516 (PMC13099361; doi:10.1016/j.isci.2026.115516)
Supplement: Table S8. Quantification of lipid-soluble metabolites in culture supernatants, related to Figure 4E, S8E [file mmc9.xlsx]

## Sheet: Table S８
	Table S8. Quantification of lipid-soluble metabolites in culture supernatants.
	This table lists lipid mediators identified in bacterial lysates and supernatants (refer to Figs. 4E, S8E).
	Metabolites	Medium	Bac (Whole cell)			SIEC+Bac (Whole cell)			Bac (Supernatant)			SIEC (Supernatant)			SIEC+Bac (Supernatant)			SIEC+BacHT (Supernatant)
	tetranor-PGFM	0	0	0	0	0	0	0	0	0	0	0	0	0	0	0	0	0	0	0
	tetranor-PGEM	0	0	0	0	0	0	0	0	0	0	0	0	0	0	0	0	0	0	0
	tetranor-PGDM	0	0	0	0	0	0	0	0	0	0	0	0	0	0	0	0	0	0	0
	tetranor-PGJM	0	0	0	0	0	0	0	0	0	0	0	0	0	0	0	0	0	0	0
	tetranor-PGAM	0	0	0	0	0	0	0	0	0	0	0	0	0	0	0	0	0	0	0
	20-hydroxy-PGF2a or 19-hydroxy-PGF2a	0	0	0	0	0	0	0	0	0	0	0	0	0	0	0	0	0	0	0
	20-hydroxy-PGE2	0	0	0	0	0	0	0	0	0	0	0	0	0	0	0	0	0	0	0
	18-carboxy-dinor-LTB4	0	0	0	0	0	0	0	0	0	0	0	0	0	0	0	0	0	0	0
	delta17-6-keto-PGF1a	0	0	0	0	0	0	0	0	0	0	0	0	0	0	0	0	0	0	0
	13,14-dihydro-15-keto-tetranor-PGF1b	0	0	0	0	0	0	0	0	0	0	0	0	0	0	0	0	0	0	0
	2,3-dinor-TXB1	0	0	0	0	0	0	0	0	0	0	0	0	0	0	0	0	0	0	0
	2,3-dinor-8-iso-PGF2a	0	0	0	0	0	0	0	0	0	0	0	0	0	0	0	0	0	0	0
	2,3-dinor-TXB2	0	0	0	0	0	0	0	0	0	0	0	0	0	0	0	0	0	0	0
	13,14-dihydro-15-keto-tetranor-PGF1a	0	0	0	0	0	0	0	0	0	0	0	0	0	0	0	0	0	0	0
	2,3-dinor-11b-PGF2a	0	0	0	0	0	0	0	0	0	0	0	0	0	0	0	0	0	0	0
	6-keto-PGF1a	0	0	0	0	0	0	0	0	0	0	0.118325	0.123495	0.138667	0	0	0	2.7665	2.79638	2.04547
	13,14-dihydro-15-keto-tetranor-PGD2	0	0	0	0	0	0	0	0	0	0	0	0	0	0	0	0	0	0	0
	Resolvin E1	0	0	0	0	0	0	0	0	0	0	0	0	0	0	0	0	0	0	0
	20-carboxy-LTB4	0	0	0	0	0	0	0	0	0	0	0	0	0	0	0	0	0	0	0
	PGF2a-EA	0	0	0	0	0	0	0	0	0	0	0	0	0	0	0	0	0	0	0
	6-keto-PGE1	0	0	0	0	0	0	0	0	0	0	0	0	0	0	0	0	0	0	0
	PGE2-EA	0	0	0	0	0	0	0	0	0	0	0	0	0	0	0	0	0	0	0
	8-iso-PGF3a	1.81952	0	0	0	0	0	0	2.72085	2.56198	2.23257	1.89047	1.3053	0.979174	1.75801	1.96122	1.9845	3.57619	2.88433	3.97837
	TXB3	0	0	0	0	0	0	0	0	0	0	0	0	0	0	0	0	0	0	0
	20-hydroxy-LTB4	0	0	0	0	0	0	0	0	0	0	0	0	0	0	0	0	0	0	0
	PGE1-EA	0	0	0	0	0	0	0	0	0	0	0	0	0	0	0	0	0	0	0
	11-dehydro-2,3-dinor-TXB2	0	0	0	0	0	0	0	0	0	0	0	0	0	0	0	0	0	0	0
	13,14-dihydro-15-keto-tetranor-PGE2	0	0	0	0	0	0	0	0	0	0	0	0	0	0	0	0	0	0	0
	2,3-dinor-PGE1	0	0	0	0	0	0	0	0	0	0	0	0	0	0	0	0	0	0	0
	PGD2-EA	0	0	0	0	0	0	0	0	0	0	0	0	0	0	0	0	0	0	0
	6,15-diketo-13,14-dihydro-PGF1a	0	0	0	0	0	0	0	0	0	0	0	0	0	0	0	0	0	0	0
	PGF3a	0	0	0	0	0	0	0	0	0	0	0	0	0	0	0	0	0	0	0
	iPF2a-IV	0	0	0	0	0	0	0	0	0	0	0	0	0	0	0	0	0	0	0
	8-iso-15R-PGF2a	0	0	0	0	0	0	0	0	0	0	0	0	0	0	0	0	0	0	0
	TXB1	0	0	0	0	0	0	0	0	0	0	0	0	0	0	0	0	0	0	0
	8-iso-PGF2a	0	0	0	0	0	0	0	0	0	0	0	0	0	0	0	0	0	0	0
	11-dehydro-TXB3	0	0	0	0	0	0	0	0	0	0	0	0	0	0	0	0	0	0	0
	TXB2	0	0	0	0	0	0	0	0	0	0	0	0	0	0	0	0	0	0	0
	PGE3	0	0	0	0	0	0	0	0	0	0	0	0	0	0	0	0	0	0	0
	8-iso-PGF1a	0	0	0	0	0	0	0	0	0	0	0	0	0	0	0	0	0	0	0
	11b-PGF2a	0	0	0	0	0	0	0	0	0	0	0	0	0	0	0	0	0	0	0
	5-iPF2a-VI	0	0	0	0	0	0	0	0	0	0	0	0	0	0	0	0	0	0	0
	PGD3	0	0	0	0	0	0	0	0	0	0	0	0	0	0	0	0	0	0	0
	8-iso-15-keto-PGF2a	0	0	0	0	0	0	0	0	0	0	0	0	0	0	0	0	0	0	0
	PGF2a	0	0	0	0	0	0	0	0	0	0	0.3842	0.468459	0.517881	0	0.0329491	0.0315514	1.58377	1.37251	1.50653
	PGF1a	0	0	0	0	0	0	0	0	0	0	0	0	0.0308546	0	0	0	0.0440366	0.0708671	0.0806044
	8-iso-13,14-dihydro-15-keto-PGF2a	0	0	0	0	0	0	0	0	0	0	0	0	0	0	0	0	0	0	0
	LXA5	0	0	0	0	0	0	0	0	0	0	0	0	0	0	0	0	0	0	0
	8-iso-PGE2	0	0	0	0	0	0	0	0	0	0	0	0.0226944	0	0	0	0	0.0630692	0.0549877	0
	PGE2	0	0	0	0	0	0	0	0	0	0	0.302428	0.297958	0.420432	0	0.0355075	0	1.12622	1.2338	1.16659
	11-dehydro-TXB2	0	0	0	0	0	0	0	0	0	0	0	0	0	0	0	0	0	0	0
	8-iso-PGE1	0	0	0	0	0	0	0	0	0	0	0	0	0	0	0	0	0	0	0
	15-keto-PGF2a	0	0	0	0	0	0	0	0	0	0	0	0	0	0	0	0	0	0	0
	11b-PGE2	0	0	0	0	0	0	0	0	0	0	0.0803384	0.0406981	0.0486366	0	0	0	0.212821	0.188386	0.16213
	Resolvin D3	0	0	0	0	0	0	0	0	0	0	0	0	0	0	0	0	0	0	0
	5S,14R-LXB4	0	0	0	0	0	0	0	0	0	0	0	0	0	0	0	0	0	0	0
	PGK2	0	0	0	0	0	0	0	0	0	0	0	0	0	0	0	0	0	0	0
	PGE1	0	0	0	0	0	0	0	0	0	0	0	0	0	0	0	0	0.030703	0.0331512	0.0531932
	PGD2	0	0	0	0	0	0	0	0	0	0	0	0	0	0	0	0	0	0	0
	PGD1	0	0	0	0	0	0	0	0	0	0	0	0	0	0	0	0	0	0	0
	15-keto-PGF1a	0	0	0	0	0	0	0	0	0	0	0	0	0	0	0	0	0	0	0
	11b-13,14-dihydro-15-keto-PGF2a	0	0	0	0	0	0	0	0	0	0	0	0	0	0	0	0	0	0	0
	15-keto-PGE2	0	0	0	0	0	0	0	0	0	0	0	0	0	0	0	0	0	0	0
	Resolvin D2	0	0	0	0	0	0	0	0	0	0	0	0	0	0	0	0	0	0	0
	13,14-dihydro-PGF1a	0	0	0	0	0	0	0	0	0	0	0	0	0	0	0	0	0	0	0
	13,14-dihydro-PGE1	0	0	0	0	0	0	0	0	0	0	0	0	0	0	0	0	0	0	0
	14,15-LTC4	0	0	0	0	0	0	0	0	0	0	0	0	0	0	0	0	0	0	0
	13,14-dihydro-15-keto-PGF2a	0	0	0	0	0	0	0	0	0	0	0	0	0	0	0	0	0	0	0
	5S,6R-LXA4	0	0	0	0	0	0	0	0	0	0	0	0	0	0	0	0	0	0	0
	13,14-dihydro-15-keto-PGE2	0	0	0	0	0	0	0	0	0	0	0	0	0	0	0	0	0	0	0
	Resolvin D1	0	0	0	0	0	0	0	0	0	0	0	0	0	0	0	0	0	0	0
	5S,6S-LXA4	0	0	0	0	0	0	0	0	0	0	0	0	0	0	0	0	0	0	0
	14,15-LTE4	0	0	0	0	0	0	0	0	0	0	0	0	0	0	0	0	0	0	0
	1a,1b-dihomo-PGF2a	0	0	0	0	0	0	0	0	0	0	0	0	0	0	0	0	0.0626875	0.144008	0.0794003
	13,14-dihydro-15-keto-PGD2	0	0	0	0	0	0	0	0	0	0	0	0	0	0	0	0	0	0	0
	LTB4-EA	0	0	0	0	0	0	0	0	0	0	0	0	0	0	0	0	0	0	0
	LTC4	0	0	0	0	0	0	0	0	0	0	0	0	0	0	0	0	0	0	0
	11-trans-LTC4	0	0	0	0	0	0	0	0	0	0	0	0	0	0	0	0	0	0	0
	LTD4	0	0	0	0	0	0	0	0	0	0	0	0	0	0	0	0	0	0	0
	Resolvin D4	0	0	0	0	0	0	0	0	0	0	0	0	0	0	0	0	0	0	0
	LTE4	0	0	0	0	0	0	0	0	0	0	0	0	0	0	0	0	0	0	0
	LTF4	0	0	0	0	0	0	0	0	0	0	0	0	0	0	0	0	0	0	0
	8-iso-PGA2	0	0	0	0	0	0	0	0	0	0	0	0	0	0	0	0	0.164101	0.150102	0.221791
	13,14-dihydro-15-keto-PGD1	0	0	0	0	0	0	0	0	0	0	0	0	0	0	0	0	0	0	0
	11-trans-LTD4	0	0	0	0	0	0	0	0	0	0	0	0	0	0	0	0	0	0	0
	8-iso-PGA1	0	0	0	0	0	0	0	0	0	0	0	0	0	0	0	0	0	0	0
	PGA2	0	0	0	0	0	0	0	0	0	0	0	0	0	0	0	0	0	0.0880024	0.13446
	LTB5	0	0	0	0	0	0	0	0	0	0	0	0	0	0	0	0	0	0	0
	PGJ2	0	0	0	0	0	0	0	0	0	0	0	0	0	0	0	0	0.0515529	0.0683583	0.138862
	11-trans-LTE4	0	0	0	0	0	0	0	0	0	0	0	0	0	0	0	0	0	0	0
	PGB2	0	0	0	0	0	0	0	0	0.087156	0	0	0	0	0	0	0	0	0.0593093	0.0843529
	PGA1	0	0	0	0	0	0	0	0	0	0	0	0	0	0	0	0	0	0	0
	8,12-iso-iPF2a-VI-1,5-lactone	0	0	0	0	0	0	0	0	0	0	0	0	0	0	0	0	0	0	0
	8,15-DiHETE	0	0	0	0	0	0	0	0	0	0	0	0	0	0	0	0	0	0	0
	17,18-DiHETE	0	0	0	0	0	0	0	0	0	0	0	0	0	0	0	0	0	0	0
	6-trans-LTB4	0	0	0	0	0	0	0	0	0	0	0	0	0	0	0	0	0	0	0
	5,15-DiHETE	0	0	0	0	0	0	0	0	0	0	0	0	0	0	0	0	0	0	0
	13,14-dihydro-15-keto-PGA2	0	0	0	0	0	0	0	0	0	0	0	0	0	0	0	0	0	0	0
	Maresin1	0	0	0	0	0	0	0	0	0	0	0	0	0	0	0	0	0	0	0
	LTB4	0	0	0	0	0	0	0	0	0	0	0	0	0	0	0	0	0	0	0
	10,17-DiHDHA	0	0	0	0	0	0	0	0	0	0	0	0	0	0	0	0	0	0	0
	13,14-dihydro-15-keto PGJ2	0	0	0	0	0	0	0	0	0	0	0	0	0	0	0	0	0	0	0
	Resolvin D5	0	0	0	0	0	0	0	0	0	0	0	0	0	0	0	0	0	0	0
	14,15-DiHETE	0	0	0	0	0	0	0	0	0	0	0	0	0	0	0	0	0	0	0
	7,17-DiHDPA	0	0	0	0	0	0	0	0	0	0	0	0	0	0	0	0	0	0	0
	12,13-DiHOME	1.87837	2.64891	1.52795	2.20484	1.20945	2.56057	3.24318	2.99713	1.86641	1.93616	1.07243	1.57306	2.22623	1.26138	3.25554	1.80594	1.03826	1.88636	1.65754
	9,10-DiHOME	0.929636	0.662416	0.468289	0.476377	0.295859	0.439672	0.71127	1.52835	2.22839	1.19208	1.19358	0.716151	1.27681	0.568571	1.7731	1.4549	0.478922	0.926891	0.655402
	12-keto-LTB4	0	0	0	0	0	0	0	0	0	0	0	0	0	0	0	0	0	0	0
	5,6-DiHETE	0	0	0	0	0	0	0	0	0	0	0	0	0	0	0	0	0	0	0
	tetranor-12-HETE	0	0	0	0	0	0	0	0	0	0	0	0	0	0	0	0	0	0	0
	N-acetyl-LTE4	0	0	0	0	0	0	0	0	0	0	0	0	0	0	0	0	0	0	0
	LTB3	0	0	0	0	0	0	0	0	0	0	0	0	0	0	0	0	0	0	0
	19,20-DiHDPA	0	0	0	0	0	0	0	0	0	0	0	0	0	0	0	0	0	0	0
	14,15-DHET	0	0	0	0	0	0	0	0	0	0	0	0	0	0	0	0	0	0	0
	12-HHT	0	0	0	0	0	0	0	0	0	0	0	0	0	0	0	0	0	0	0
	11,12-DHET	0	0	0	0	0	0	0	0	0	0	0	0	0	0	0	0	0	0	0
	8,9-DHET	0	0	0	0	0	0	0	0	0	0	0	0	0	0	0	0	0	0	0
	20-carboxy-AA	0	0	0	0	0	0	0	0	0	0	0	0	0	0	0	0	0	0	0
	9-HOTrE	0	0	0	0	0	0	0	0	0	0	0	0	0	0	0	0	0	0	0
	14,15-EET-EA	0	0	0	0	0	0	0	0	0	0	0	0	0	0	0	0	0	0	0
	5,6-DHET	0	0	0	0	0	0	0	0	0	0	0	0	0	0	0	0	0	0	0
	13-HOTrE	0	0	0	0	0	0	0	0	0	0	0	0	0	0	0	0	0	0	0
	18-HEPE	0	0	0	0	0	0	0	0	0	0	0	0	0	0	0	0	0	0	0
	19-HETE	0	0	0	0	0	0	0	0	0	0	0	0	0	0	0	0	0	0	0
	15-deoxy-delta-12,14-PGJ2	0	0	0	0	0	0	0	0.187785	0	0	0.106621	0	0.117885	0	0.150114	0.0943483	0	0.0702813	0
	20-HETE	0	0	0	0	0	0	0	0	0	0	0	0	0	0	0	0	0	0	0
	11,12-EET-EA	0	0	0	0	0	0	0	0	0	0	0	0	0	0	0	0	0	0	0
	15-HEPE	0	0	0	0	0	0	0	0	0	0	0	0	0	0	0	0	0	0	0
	11-HEPE	0	0	0	0	0	0	0	0	0	0	0	0	0	0	0	0	0	0	0
	18-HETE	0	0	0	0	0	0	0	0	0	0	0	0	0	0	0	0	0	0	0
	8-HEPE	0	0	0	0	0	0	0	0	0	0	0	0	0	0	0	0	0	0	0
	13-HpOTrE	0	0	0	0	0	0	0	0	0	0	0	0	0	0	0	0	0	0	0
	8,9-EET-EA	0	0	0	0	0	0	0	0	0	0	0	0	0	0	0	0	0	0	0
	9-HEPE	0	0	0	0	0	0	0	0	0	0	0	0	0	0	0	0	0	0	0
	17-HETE	0	0	0	0	0	0	0	0	0	0	0	0	0	0	0	0	0	0	0
	12-HEPE	0	0	0	0	0	0	0	0	0	0	0	0	0	0	0	0	0	0	0
	5,6-EET-EA	0	0	0	0	0	0	0	0	0	0	0	0	0	0	0	0	0	0	0
	16-HETE	0	0	0	0	0	0	0	0	0	0	0	0	0	0	0	0	0	0	0
	5-HEPE	0	0	0	0	0	0	0	0	0	0	0	0	0	0	0	0	0	0	0
	Lyso-PAF	0	0	0	0	0	0	0	0	0	0	0	0	0	0	0	0	0	0	0
	15-HpEPE	0	0	0	0	0	0	0	0	0	0	0	0	0	0	0	0	0	0	0
	13-HODE	1.66992	0.66199	0.753829	0.687554	1.17635	1.3046	1.65302	1.18692	0.572831	1.1691	0.264843	0.466875	0.500333	0.308064	0.519653	0.209862	0.353934	0.51806	0.226063
	9-HODE	1.01581	0.179953	0.230658	0.149333	0.206535	0.383743	0.560634	0.378624	0.222356	0.525808	0.177883	0.316809	0.273127	0.214036	0.149111	0.173933	0.107089	0.241347	0.194795
	12-HpEPE	0	0	0	0	0	0	0	0	0	0	0	0	0	0	0	0	0	0	0
	20-HDHA	0	0	0	0	0	0	0	0	0	0	0	0	0	0	0	0	0	0	0
	5-HpEPE	0	0	0	0	0	0	0	0	0	0	0	0	0	0	0	0	0	0	0
	15-HETE	0	0	0	0	0	0	0	0	0	0	0	0	0	0	0	0	0	0	0
	17,18-EpETE	0	0	0	0	0	0	0	0	0	0	0	0	0	0	0	0	0	0	0
	9-HpODE	0.0691337	0.0588042	0.146143	0.157105	0	0	0.0421561	0.224202	0	0	0.171899	0.0544737	0	0	0.175559	0	0	0.0520323	0
	13-KODE	0	0.268716	0.0860803	0.25487	0.0642903	0.612322	0.24226	0	0	0	0	0	0	0	0	0	0	0	0
	13-HpODE	0	0	0	0	0	0	0	0	0	0	0	0	0	0	0	0	0	0	0
	16-HDHA	0	0	0	0	0	0	0	0	0	0	0	0	0	0	0	0	0	0	0
	17-HDHA	0	0	0	0	0	0	0	0	0	0	0	0	0	0	0	0	0	0	0
	9-KODE	0	0.0359578	0	0.0420566	0	0.0792289	0.0756241	0	0.34122	0	0	0.0448684	0	0	0	0	0.0916943	0.14701	0
	11-HETE	0	0	0	0	0	0	0	0	0	0	0	0	0	0	0	0	0	0	0
	13-HDHA	0	0	0	0	0	0	0	0	0	0	0	0	0	0	0	0	0	0	0
	10-HDHA	0	0	0	0	0	0	0	0	0	0	0	0	0	0	0	0	0	0	0
	8-HETE	0	0	0	0	0	0	0	0	0	0	0	0	0	0	0	0	0	0	0
	14-HDHA	0	0	0	0	0	0	0	0	0	0	0	0	0	0	0	0	0	0	0
	15-KETE	0	0	0	0	0	0	0	0	0	0	0	0	0	0	0	0	0	0	0
	15-HpETE	0	0	0	0	0	0	0	0	0	0	0	0	0	0	0	0	0	0	0
	14,15-EpETE	0	0	0	0	0	0	0	0	0	0	0	0	0	0	0	0	0	0	0
	12-HETE	0	0	0	0	0	0	0	0	0	0	0	0	0	0	0	0	0	0.0808008	0
	11-HDHA	0	0	0	0	0	0	0	0	0	0	0	0	0	0	0	0	0	0	0
	7-HDHA	0	0	0	0	0	0	0	0	0	0	0	0	0	0	0	0	0	0	0
	9-HETE	0	0	0	0	0	0	0	0	0	0	0	0	0	0	0	0	0	0	0
	8-HDHA	0	0	0	0	0	0	0	0	0	0	0	0	0	0	0	0	0	0	0
	5-HETE	0	0	0	0	0	0	0	0	0	0	0	0	0	0	0	0	0	0	0
	17-HpDHA	0	0	0	0	0	0	0	0	0	0	0	0	0	0	0	0	0	0	0
	15-HETrE	0	0	0	0	0	0	0	0	0	0	0	0	0	0	0	0	0	0	0
	PAF	0	0	0	0	0	0	0	0	0	0	0	0	0	0	0	0	0	0	0
	8-HETrE	0	0	0	0	0	0	0	0	0	0	0	0	0	0	0	0	0	0	0
	12-HpETE	0	0	0	0	0	0	0	0	0	0	0	0	0	0	0	0	0	0	0
	12-KETE	0	0	0	0	0	0	0	0	0	0	0	0	0	0	0	0	0	0	0
	5,6-DHET-lactone	0	0	0	0	0	0	0	0	0	0	0	0	0	0	0	0	0	0	0
	4-HDHA	0	0	0	0	0	0	0	0	0	0	0	0	0	0	0	0	0	0	0
	5-HpETE	0	0	0	0	0	0	0	0	0	0	0	0	0	0	0	0	0	0	0
	12,13-EpOME	0	0	0	0	0	0	0	0	0	0	0	0	0	0	0	0	0	0	0
	9,10-EpOME	0	0	0	0	0	0	0	0	0	0	0	0	0	0	0	0	0	0	0
	19,20-EpDPA	0	0	0	0	0	0	0	0	0	0	0	0	0	0	0	0	0	0	0
	14,15-EET	0	0	0	0	0	0	0	0	0	0	0	0	0	0	0	0	0	0	0
	5-KETE	0	0	0	0	0	0	0	0	0	0	0	0	0	0	0	0	0	0	0
	Azelaoyl-PAF	0	0	0	0	0	0	0	0	0	0	0	0	0	0	0	0	0	0	0
	11-HEDE	0	0	0	0	0	0	0	0	0	0	0	0	0	0	0	0	0	0	0
	16,17-EpDPA	0	0	0	0	0	0	0	0	0	0	0	0	0	0	0	0	0	0	0
	15-HEDE	0	0	0	0	0	0	0	0	0	0	0	0	0	0	0	0	0	0	0
	AEA	0	0	0	0	0	0	0	0	0	0	0	0	0	0	0	0	0	0	0
	11,12-EET	0	0	0	0	0	0	0	0	0	0	0	0	0	0	0	0	0	0	0
	5-HETrE	0	0	0	0	0	0	0	0	0	0	0	0	0	0	0	0	0	0	0
	8,9-EET	0	0	0	0	0	0	0	0	0	0	0	0	0	0	0	0	0	0	0
	5,6-EET	0	0	0	0	0	0	0	0	0	0	0	0	0	0	0	0	0	0	0
	15-KEDE	0	0	0	0	0	0	0	0	0	0	0	0	0	0	0	0	0	0	0
	OEA	0.0554897	0.250857	0.249701	0.242957	0.203846	0.196483	0.201694	0.0187376	0.0166756	0.0158758	0.0180289	0.0173318	0.0192283	0.0045893	0.00644089	0.0207615	0.00870661	0.0161791	0.0175267
	EPA	0	0	0	0	0	0	0	0	0	0	0	0	0	0	0	0	0	0	0
	DHA	0	0	0	0	0.231232	0.122756	0.174988	0	0	0	0	0	0	0	0	0	0	0.26397	0.373212
	AA	0	0.243313	0	0	0.255341	0	0.209343	0	0	0	0	0	0	0	0	0	0	0	0
