# Supplementary material for: Live and heat-treated Lactiplantibacillus plantarum induce distinct metabolic and immune responses in intestinal epithelial cells
Source: iScience. 2026 Apr 1;29(5):115516. doi: 10.1016/j.isci.2026.115516 (PMC13099361; doi:10.1016/j.isci.2026.115516)
Supplement: Table S9. siRNA sequences used for TLR knockdown experiments, related to Figure 3E [file mmc10.xlsx]

## Sheet: Table S9
	Table S9. siRNA sequences used for TLR knockdown experiments.
	This table lists siRNA sequences for transfection (refer to Fig. 3E).
	Name	Sequence (5'-3')	Reference
	ctrl-siRNA	AAG ACG GUG UGG AUA CAA GUC CCA A	This study
		UUG GGA CUU GUA UCC ACA CCG UCU U
	siRNA-TLR2	GAC AAC AUC AUCGACUCCAUCGAAA	This study
		UUU CGA UGG AGU CGA UGA UGU UGU C
	siRNA-TLR4	GAA AGC ACC UAU GAC GCC UUU GUU A	This study
		UAA CAA AGG CGU CAU AGG UGC UUU C
