# Supplementary material for: Live and heat-treated Lactiplantibacillus plantarum induce distinct metabolic and immune responses in intestinal epithelial cells
Source: iScience. 2026 Apr 1;29(5):115516. doi: 10.1016/j.isci.2026.115516 (PMC13099361; doi:10.1016/j.isci.2026.115516)
Supplement: Table S10. Primer sequences used for RT-qPCR, related to Figure 3D–3F, 4G, 4H, S6E, S9A–S9E [file mmc11.xlsx]

## Sheet: Table S10
	Table S10. Primer sequences used for RT-qPCR.
	This table lists Primer sequences of each gene (refer to Fig. 3D-F, 4G-H, S6E, S9A-E).
	Primer	Sequence (5'-3')	Reference
	ACTB_F	CAT CAC CAT CGG CAA CGA	[S1]
	ACTB_R	GCG TAG AGG TCC TTC CTG ATG T	[S1]
	ANGPTL4_F	GAC TGC CAA GAG CTG TTT GAA GA	[S2]
	ANGPTL4_R	CTG AAT TAC AGT CCA GCC TCC AT	[S2]
	VEGFA_F	AAG GCC AGC ACA TAG GAG AG	[S3]
	VEGFA_R	CCT CGG CTT GTC ACA TTT TT	[S3]
	TNFA_F	CTT CTG CCT ACT GCA CTT CG	This study
	TNFA_R	TGA GAC GAT GAT CTG AGT CCT	This study
	CCL4_F	CAG CAC CAA TGG GCT CAG A	[S4]
	CCL4_R	TTC CGC ACG GTG TAT GTG A	[S4]
